# Supplementary material for: Investigating the prediction of CpG methylation levels from SNP genotype data to help elucidate relationships between methylation, gene expression and complex traits
Source: Genet Epidemiol. 2022 Aug 5;46(8):629–43. doi: 10.1002/gepi.22496 (PMC9804820; doi:10.1002/gepi.22496)
Supplement: Supplementary file 7 — Supplementary information. [file GEPI-46-629-s005.xlsx]

## Sheet: pickedSig_US_Regions_sigGS_noSN
Feature (Gene)	Chr	Position	eQTL_P	gene	gene_start	gene_end
FAM213B	1	2520419	2.39375e-08	ENSG00000157870.14	2517930	2522908
MMEL1	1	2543279	1.82397e-09	ENSG00000142606.15	2522078	2564481
TTC34	1	2642850	3.68784e-08	ENSG00000215912.12	2567415	2718286
FCRL3	1	157657379	2.11836e-08	ENSG00000160856.20	157644111	157670647
GPR25	1	200842694	4.0871e-08	ENSG00000170128.4	200842083	200843306
TMEM163	2	135344950	3.31657e-06	ENSG00000152128.13	135213330	135476570
MFSD6	2	191323506	6.01231e-10	ENSG00000151690.14	191273081	191373931
PLCL2	3	16988122	1.93532e-07	ENSG00000154822.17	16844159	17132086
TRIM59	3	160176897	4.60761e-09	ENSG00000213186.7	160150233	160203561
NFKB1	4	103480472	6.80754e-06	ENSG00000109320.11	103422486	103538459
HIST1H4H	6	26283522	6.37757e-06	ENSG00000158406.4	26281283	26285762
BTN3A2	6	26371966	2.23953e-07	ENSG00000186470.13	26365387	26378546
ZKSCAN4	6	28219706	1.93965e-08	ENSG00000187626.8	28212401	28227011
HLA-G	6	29796823	1.53282e-07	ENSG00000204632.11	29794744	29798902
TRIM10	6	30124216	3.80366e-06	ENSG00000204613.10	30119722	30128711
DHX16	6	30630855	2.69037e-11	ENSG00000204560.9	30620896	30640814
LINC00243	6	30782433	3.9157e-06	ENSG00000214894.6	30766431	30798436
TCF19	6	31130627	3.00506e-24	ENSG00000137310.11	31126319	31134936
HCG27	6	31168641	1.69859e-14	ENSG00000206344.7	31165537	31171745
AIF1	6	31583879	3.51857e-13	ENSG00000204472.12	31582961	31584798
LY6G5B	6	31639748	2.54199e-38	ENSG00000240053.8	31637944	31641553
LY6G5C	6	31648139	1.16572e-25	ENSG00000204428.12	31644461	31651817
DDAH2	6	31696604	3.00888e-24	ENSG00000213722.8	31694815	31698394
C6orf48	6	31804963	4.47564e-16	ENSG00000204387.12	31802385	31807541
PBX2	6	32155237	1.24634e-12	ENSG00000204304.11	32152512	32157963
NOTCH4	6	32177232	8.7712e-22	ENSG00000204301.6	32162620	32191844
HLA-DRB1	6	32552085	1.05871e-15	ENSG00000196126.11	32546546	32557625
HLA-DQB1	6	32631702	3.52293e-10	ENSG00000179344.16	32627244	32636160
HLA-DQA2	6	32712055	1.14101e-15	ENSG00000237541.3	32709119	32714992
HLA-DQB2	6	32727593	1.56598e-19	ENSG00000232629.8	32723875	32731311
HLA-DOA	6	32974672	5.70395e-15	ENSG00000204252.13	32971955	32977389
ZBTB22	6	33283951	2.62911e-06	ENSG00000236104.2	33282183	33285719
DAXX	6	33291690	1.86543e-06	ENSG00000204209.11	33286335	33297046
PHF1	6	33381203	9.86526e-16	ENSG00000112511.17	33378176	33384230
IP6K3	6	33702103	3.2569e-10	ENSG00000161896.11	33689444	33714762
IRF5	7	128583877	6.05078e-25	ENSG00000128604.19	128577666	128590089
NAP1L4	11	2989637	5.44016e-06	ENSG00000205531.12	2965667	3013607
CCDC88B	11	64116350	1.32714e-08	ENSG00000168071.21	64107695	64125006
TMPRSS13	11	117785766	5.89962e-06	ENSG00000137747.15	117771358	117800174
ALDH2	12	112226236	1.68253e-06	ENSG00000111275.12	112204691	112247782
MAPKAPK5-AS1	12	112279138	7.72112e-11	ENSG00000234608.7	112277571	112280706
RP11-396B14.2	16	11304203	1.98732e-14	ENSG00000263033.2	11290034	11318373
TXNDC11	16	11804835	5.14395e-10	ENSG00000153066.12	11772936	11836734
CTRL	16	67963930	6.31167e-10	ENSG00000141086.17	67961543	67966317
LCAT	16	67975843	5.02132e-11	ENSG00000213398.7	67973653	67978034
SLC12A4	16	67990440	8.73281e-11	ENSG00000124067.16	67977377	68003504
DPEP3	16	68012149	2.55874e-11	ENSG00000141096.4	68009566	68014732
PNMT	17	37825481	1.90462e-12	ENSG00000141744.3	37824234	37826728
IKZF3	17	37970819	9.622e-33	ENSG00000161405.16	37921198	38020441
GSDMB	17	38068477	1.78801e-33	ENSG00000073605.18	38060848	38076107
ORMDL3	17	38080574	7.7706e-32	ENSG00000172057.9	38077294	38083854
MED24	17	38196409	7.63921e-06	ENSG00000008838.19	38175350	38217468
CASC3	17	38312503	1.53588e-07	ENSG00000108349.16	38296571	38328436
RAPGEFL1	17	38342585	4.34801e-15	ENSG00000108352.11	38333263	38351908
KANSL1	17	44205007	4.83823e-10	ENSG00000120071.13	44107282	44302733
LRRC37A	17	44392629	5.4361e-10	ENSG00000176681.14	44370099	44415160
LRRC37A2	17	44610946	5.69466e-10	ENSG00000238083.7	44588877	44633016
ARL17A	17	44625578	7.04589e-10	ENSG00000185829.17	44594068	44657088
RAVER1	19	10435602	6.3441e-07	ENSG00000161847.13	10426888	10444316
TYK2	19	10476280	1.49859e-08	ENSG00000105397.13	10461209	10491352
IL12RB1	19	18189779	6.19355e-07	ENSG00000096996.15	18169805	18209754
CPT1C	19	50205571	2.97677e-24	ENSG00000169169.14	50194155	50216988
CBX6	22	39262887	6.25471e-13	ENSG00000183741.11	39257455	39268319
