# Supplementary material for: Investigating the prediction of CpG methylation levels from SNP genotype data to help elucidate relationships between methylation, gene expression and complex traits
Source: Genet Epidemiol. 2022 Aug 5;46(8):629–43. doi: 10.1002/gepi.22496 (PMC9804820; doi:10.1002/gepi.22496)
Supplement: Supplementary file 8 — Supplementary information. [file GEPI-46-629-s003.xlsx]

## Sheet: pickedSig_US_Regions_sigGS_noSN
Feature	Chr	Position	US_cpg_P	eQTL_P	sQTL_P	gene	gene_start	gene_end	B38_positions	B37start	B37end
intron_1_1676846_1690976	1	1615350	1	1	6.2618e-08	NA	NA	NA	chr1:1676846-1690976	1608285	1622415
cg15132013	1	2163529	1.36109e-07	1	1	NA	NA	NA	NA	NA	NA
cg02952012	1	2357295	7.10302e-08	1	1	NA	NA	NA	NA	NA	NA
cg01309121	1	2371057	3.69821e-09	1	1	NA	NA	NA	NA	NA	NA
cg13183298	1	2376119	3.6968e-08	1	1	NA	NA	NA	NA	NA	NA
cg02483661	1	2460621	2.54955e-08	1	1	NA	NA	NA	NA	NA	NA
cg17806162	1	2472133	2.52832e-07	1	1	NA	NA	NA	NA	NA	NA
cg02393107	1	2515692	7.38028e-09	1	1	NA	NA	NA	NA	NA	NA
cg00205605	1	2516401	7.69648e-09	1	1	NA	NA	NA	NA	NA	NA
FAM213B	1	2520419	1	2.39375e-08	1	ENSG00000157870.14	2517930	2522908	NA	NA	NA
cg18932078	1	2524107	7.5727e-09	1	1	NA	NA	NA	NA	NA	NA
cg21621858	1	2524280	7.5205e-09	1	1	NA	NA	NA	NA	NA	NA
cg10314909	1	2524890	3.44777e-08	1	1	NA	NA	NA	NA	NA	NA
MMEL1	1	2543279	1	1.82397e-09	1	ENSG00000142606.15	2522078	2564481	NA	NA	NA
cg15585866	1	2553766	2.74724e-08	1	1	NA	NA	NA	NA	NA	NA
cg11382394	1	2564504	7.19357e-08	1	1	NA	NA	NA	NA	NA	NA
cg17429686	1	2571229	2.31638e-08	1	1	NA	NA	NA	NA	NA	NA
cg00070241	1	2631547	9.29232e-08	1	1	NA	NA	NA	NA	NA	NA
TTC34	1	2642850	1	3.68784e-08	1	ENSG00000215912.12	2567415	2718286	NA	NA	NA
cg05442408	1	2706173	1.77737e-08	1	1	NA	NA	NA	NA	NA	NA
cg00216166	1	2707569	7.08266e-09	1	1	NA	NA	NA	NA	NA	NA
cg25216300	1	2722739	1.1332e-08	1	1	NA	NA	NA	NA	NA	NA
cg05697835	1	2722811	1.34383e-08	1	1	NA	NA	NA	NA	NA	NA
cg05554991	1	67772320	2.9986e-17	1	1	NA	NA	NA	NA	NA	NA
cg10674392	1	67813535	1.01075e-08	1	1	NA	NA	NA	NA	NA	NA
cg10432846	1	67864963	7.76814e-09	1	1	NA	NA	NA	NA	NA	NA
cg23232299	1	68212170	6.34366e-08	1	1	NA	NA	NA	NA	NA	NA
cg25189904	1	68299493	1.09301e-07	1	1	NA	NA	NA	NA	NA	NA
cg22901840	1	68512777	2.46712e-30	1	1	NA	NA	NA	NA	NA	NA
cg24170344	1	117042012	6.48399e-08	1	1	NA	NA	NA	NA	NA	NA
cg26553291	1	117043325	5.93572e-08	1	1	NA	NA	NA	NA	NA	NA
cg11258102	1	117078712	1.24669e-07	1	1	NA	NA	NA	NA	NA	NA
cg17476219	1	144932986	3.95652e-09	1	1	NA	NA	NA	NA	NA	NA
FCRL3	1	157657379	1	2.11836e-08	1	ENSG00000160856.20	157644111	157670647	NA	NA	NA
cg25259754	1	157670220	2.42107e-08	1	1	NA	NA	NA	NA	NA	NA
cg17134153	1	157670328	2.02089e-07	1	1	NA	NA	NA	NA	NA	NA
cg01045635	1	157670481	1.28877e-08	1	1	NA	NA	NA	NA	NA	NA
cg15602298	1	157670825	1.72871e-07	1	1	NA	NA	NA	NA	NA	NA
cg19602479	1	157670869	2.34973e-08	1	1	NA	NA	NA	NA	NA	NA
cg21721331	1	157670877	3.62617e-08	1	1	NA	NA	NA	NA	NA	NA
cg25971015	1	197656074	1.30862e-09	1	1	NA	NA	NA	NA	NA	NA
cg27211582	1	197871470	1.70037e-07	1	1	NA	NA	NA	NA	NA	NA
cg10267837	1	197871472	8.04447e-08	1	1	NA	NA	NA	NA	NA	NA
GPR25	1	200842694	1	4.0871e-08	1	ENSG00000170128.4	200842083	200843306	NA	NA	NA
cg10092377	1	200880981	4.80653e-08	1	1	NA	NA	NA	NA	NA	NA
cg00631940	1	201013367	3.04662e-08	1	1	NA	NA	NA	NA	NA	NA
cg22091802	1	201022605	3.91875e-08	1	1	NA	NA	NA	NA	NA	NA
cg03684054	2	25513896	4.63191e-08	1	1	NA	NA	NA	NA	NA	NA
cg06224893	2	25526639	1.06465e-07	1	1	NA	NA	NA	NA	NA	NA
TMEM163	2	135344950	1	3.31657e-06	1	ENSG00000152128.13	135213330	135476570	NA	NA	NA
cg11080513	2	135426596	1.58523e-08	1	1	NA	NA	NA	NA	NA	NA
cg12318500	2	135428158	3.73914e-09	1	1	NA	NA	NA	NA	NA	NA
cg16064512	2	135472142	9.98737e-09	1	1	NA	NA	NA	NA	NA	NA
cg25963032	2	191064776	2.3578e-16	1	1	NA	NA	NA	NA	NA	NA
cg00752121	2	191199387	5.76004e-09	1	1	NA	NA	NA	NA	NA	NA
cg16526369	2	191301981	1.20913e-13	1	1	NA	NA	NA	NA	NA	NA
cg12393015	2	191307280	2.15599e-09	1	1	NA	NA	NA	NA	NA	NA
MFSD6	2	191323506	1	6.01231e-10	1	ENSG00000151690.14	191273081	191373931	NA	NA	NA
cg26913686	2	191391097	2.24307e-17	1	1	NA	NA	NA	NA	NA	NA
cg16407683	2	191394503	5.64442e-14	1	1	NA	NA	NA	NA	NA	NA
cg27211696	2	191398769	1.37876e-07	1	1	NA	NA	NA	NA	NA	NA
cg20917093	2	191399090	1.75252e-15	1	1	NA	NA	NA	NA	NA	NA
cg20818283	2	191399100	4.62007e-08	1	1	NA	NA	NA	NA	NA	NA
cg13263947	2	191443609	8.08853e-09	1	1	NA	NA	NA	NA	NA	NA
cg26468699	2	191518620	3.27338e-15	1	1	NA	NA	NA	NA	NA	NA
cg16009078	2	191543458	1.26192e-23	1	1	NA	NA	NA	NA	NA	NA
cg17118478	2	191543902	2.95337e-22	1	1	NA	NA	NA	NA	NA	NA
cg05993111	2	191558369	7.57345e-22	1	1	NA	NA	NA	NA	NA	NA
cg26191447	2	191656418	1.01783e-08	1	1	NA	NA	NA	NA	NA	NA
cg23011666	2	191706760	2.50257e-13	1	1	NA	NA	NA	NA	NA	NA
cg07730886	2	191879796	5.89406e-10	1	1	NA	NA	NA	NA	NA	NA
cg22281459	3	16958466	2.03936e-07	1	1	NA	NA	NA	NA	NA	NA
PLCL2	3	16988122	1	1.93532e-07	1	ENSG00000154822.17	16844159	17132086	NA	NA	NA
cg17433827	3	25379950	2.95996e-10	1	1	NA	NA	NA	NA	NA	NA
cg14339779	3	25381028	1.4571e-11	1	1	NA	NA	NA	NA	NA	NA
cg04293989	3	119196796	2.80285e-10	1	1	NA	NA	NA	NA	NA	NA
cg16663816	3	119211339	1.24232e-09	1	1	NA	NA	NA	NA	NA	NA
cg23240470	3	119318411	7.5037e-10	1	1	NA	NA	NA	NA	NA	NA
cg05045380	3	119355809	2.05284e-07	1	1	NA	NA	NA	NA	NA	NA
intron_3_122556121_122558329	3	122276072	1	1	2.88423e-06	NA	NA	NA	chr3:122556121-122558329	122274968	122277176
cg24536212	3	157920274	2.91228e-09	1	1	NA	NA	NA	NA	NA	NA
cg08263647	3	158390769	2.04061e-21	1	1	NA	NA	NA	NA	NA	NA
cg04552381	3	159501698	5.00255e-40	1	1	NA	NA	NA	NA	NA	NA
cg15940703	3	159549786	9.51479e-10	1	1	NA	NA	NA	NA	NA	NA
cg18609883	3	159562624	1.38099e-13	1	1	NA	NA	NA	NA	NA	NA
cg04596394	3	159562784	5.4659e-09	1	1	NA	NA	NA	NA	NA	NA
cg17045651	3	159569504	8.5295e-09	1	1	NA	NA	NA	NA	NA	NA
cg20257087	3	159570512	3.33289e-09	1	1	NA	NA	NA	NA	NA	NA
cg05588015	3	159898510	1.26313e-09	1	1	NA	NA	NA	NA	NA	NA
TRIM59	3	160176897	1	4.60761e-09	1	ENSG00000213186.7	160150233	160203561	NA	NA	NA
cg20378687	3	160281681	1.14103e-12	1	1	NA	NA	NA	NA	NA	NA
cg20040826	3	160382568	2.05037e-09	1	1	NA	NA	NA	NA	NA	NA
cg01577079	3	160389186	8.45003e-10	1	1	NA	NA	NA	NA	NA	NA
cg24147596	3	160395420	8.88494e-11	1	1	NA	NA	NA	NA	NA	NA
cg23462257	4	103421943	1.27711e-14	1	1	NA	NA	NA	NA	NA	NA
cg27333178	4	103424418	2.81017e-13	1	1	NA	NA	NA	NA	NA	NA
cg03710251	4	103443540	6.32799e-13	1	1	NA	NA	NA	NA	NA	NA
cg04214287	4	103473220	5.31189e-14	1	1	NA	NA	NA	NA	NA	NA
NFKB1	4	103480472	1	6.80754e-06	1	ENSG00000109320.11	103422486	103538459	NA	NA	NA
cg03738444	4	103495644	6.45024e-17	1	1	NA	NA	NA	NA	NA	NA
cg23898555	4	103535522	3.98029e-14	1	1	NA	NA	NA	NA	NA	NA
cg25905215	4	103537858	1.21308e-16	1	1	NA	NA	NA	NA	NA	NA
cg10395950	4	103538075	1.97274e-11	1	1	NA	NA	NA	NA	NA	NA
cg11189627	4	103547209	2.65868e-08	1	1	NA	NA	NA	NA	NA	NA
cg25960044	4	103656296	6.62124e-12	1	1	NA	NA	NA	NA	NA	NA
cg26929113	4	103658327	2.21752e-13	1	1	NA	NA	NA	NA	NA	NA
intron_4_102726683_102760718	4	103664857	1	1	1.38149e-08	NA	NA	NA	chr4:102726683-102760718	103647840	103681875
intron_4_102753995_102760718	4	103678513	1	1	5.75414e-16	NA	NA	NA	chr4:102753995-102760718	103675152	103681875
cg03749037	4	103682875	3.3383e-13	1	1	NA	NA	NA	NA	NA	NA
cg06670463	4	103749966	1.32295e-13	1	1	NA	NA	NA	NA	NA	NA
cg02111686	4	103782243	4.12042e-09	1	1	NA	NA	NA	NA	NA	NA
cg17905454	4	104119997	6.81102e-09	1	1	NA	NA	NA	NA	NA	NA
cg27582180	5	35852286	2.17058e-14	1	1	NA	NA	NA	NA	NA	NA
cg02771489	5	35852768	7.31758e-20	1	1	NA	NA	NA	NA	NA	NA
cg09065326	5	35853926	3.18445e-09	1	1	NA	NA	NA	NA	NA	NA
cg07195404	5	35861971	1.36112e-15	1	1	NA	NA	NA	NA	NA	NA
intron_5_35873648_35875512	5	35874682	1	1	2.55955e-18	NA	NA	NA	chr5:35873648-35875512	35873750	35875614
intron_5_35874542_35875512	5	35875129	1	1	2.76208e-11	NA	NA	NA	chr5:35874542-35875512	35874644	35875614
cg04213565	5	35900039	8.63358e-09	1	1	NA	NA	NA	NA	NA	NA
cg07392085	5	141489673	2.68231e-07	1	1	NA	NA	NA	NA	NA	NA
cg17347828	5	141514357	1.11784e-07	1	1	NA	NA	NA	NA	NA	NA
cg07622001	5	158758903	2.15356e-11	1	1	NA	NA	NA	NA	NA	NA
intron_6_26124749_26127698	6	26126451	1	1	2.64536e-06	NA	NA	NA	chr6:26124749-26127698	26124977	26127926
HIST1H4H	6	26283522	1	6.37757e-06	1	ENSG00000158406.4	26281283	26285762	NA	NA	NA
cg09614754	6	26367571	1.74084e-07	1	1	NA	NA	NA	NA	NA	NA
cg08168669	6	26367580	2.70271e-07	1	1	NA	NA	NA	NA	NA	NA
BTN3A2	6	26371966	1	2.23953e-07	1	ENSG00000186470.13	26365387	26378546	NA	NA	NA
intron_6_26370603_26372882	6	26371970	1	1	2.05232e-07	NA	NA	NA	chr6:26370603-26372882	26370831	26373110
intron_6_26370603_26373276	6	26372167	1	1	3.9391e-07	NA	NA	NA	chr6:26370603-26373276	26370831	26373504
intron_6_26373037_26373276	6	26373384	1	1	8.97201e-07	NA	NA	NA	chr6:26373037-26373276	26373265	26373504
cg15418890	6	26593232	1.88187e-07	1	1	NA	NA	NA	NA	NA	NA
intron_6_26598110_26598265	6	26598415	1	1	8.40495e-07	NA	NA	NA	chr6:26598110-26598265	26598338	26598493
cg26897323	6	27232675	4.08238e-08	1	1	NA	NA	NA	NA	NA	NA
cg13569867	6	27652226	3.98197e-09	1	1	NA	NA	NA	NA	NA	NA
cg19620893	6	27694665	1.31742e-09	1	1	NA	NA	NA	NA	NA	NA
cg10046620	6	27775042	1.40171e-08	1	1	NA	NA	NA	NA	NA	NA
cg25108566	6	27775657	5.2766e-08	1	1	NA	NA	NA	NA	NA	NA
cg12351042	6	27879749	2.4233e-10	1	1	NA	NA	NA	NA	NA	NA
cg22896917	6	28093420	2.04797e-07	1	1	NA	NA	NA	NA	NA	NA
cg03111404	6	28175984	1.52917e-07	1	1	NA	NA	NA	NA	NA	NA
ZKSCAN4	6	28219706	1	1.93965e-08	1	ENSG00000187626.8	28212401	28227011	NA	NA	NA
cg21300390	6	28220434	9.6473e-08	1	1	NA	NA	NA	NA	NA	NA
cg25870071	6	28304733	2.42921e-07	1	1	NA	NA	NA	NA	NA	NA
cg23164203	6	28367475	2.19113e-07	1	1	NA	NA	NA	NA	NA	NA
cg22258841	6	28368140	7.0671e-08	1	1	NA	NA	NA	NA	NA	NA
cg25595005	6	28770623	1.62965e-08	1	1	NA	NA	NA	NA	NA	NA
cg26393036	6	28792778	1.78355e-07	1	1	NA	NA	NA	NA	NA	NA
cg19918208	6	28828364	2.29391e-07	1	1	NA	NA	NA	NA	NA	NA
cg00903577	6	28831109	1.34889e-09	1	1	NA	NA	NA	NA	NA	NA
cg02665416	6	28984461	1.93845e-08	1	1	NA	NA	NA	NA	NA	NA
cg20486877	6	29594481	1.22232e-10	1	1	NA	NA	NA	NA	NA	NA
cg21727129	6	29793709	3.96075e-08	1	1	NA	NA	NA	NA	NA	NA
cg22257941	6	29796086	1.71739e-32	1	1	NA	NA	NA	NA	NA	NA
HLA-G	6	29796823	1	1.53282e-07	1	ENSG00000204632.11	29794744	29798902	NA	NA	NA
intron_6_29888742_29957439	6	29890867	1	1	2.15923e-06	NA	NA	NA	chr6:29888742-29957439	29856519	29925216
intron_6_29944397_29944500	6	29912225	1	1	6.50116e-13	NA	NA	NA	chr6:29944397-29944500	29912174	29912277
intron_6_29944616_29945059	6	29912614	1	1	3.6482e-12	NA	NA	NA	chr6:29944616-29945059	29912393	29912836
cg11817057	6	29924202	3.88606e-12	1	1	NA	NA	NA	NA	NA	NA
cg23313031	6	29974745	4.38618e-11	1	1	NA	NA	NA	NA	NA	NA
cg05844625	6	29976071	1.21265e-11	1	1	NA	NA	NA	NA	NA	NA
cg19872019	6	29980960	7.63392e-08	1	1	NA	NA	NA	NA	NA	NA
intron_6_29829693_30261587	6	30013417	1	1	2.90644e-22	NA	NA	NA	chr6:29829693-30261587	29797470	30229364
cg06155771	6	30029935	1.39532e-29	1	1	NA	NA	NA	NA	NA	NA
cg08222513	6	30079280	4.8492e-08	1	1	NA	NA	NA	NA	NA	NA
cg18835549	6	30112582	7.95654e-12	1	1	NA	NA	NA	NA	NA	NA
TRIM10	6	30124216	1	3.80366e-06	1	ENSG00000204613.10	30119722	30128711	NA	NA	NA
cg04560098	6	30127760	1.00429e-11	1	1	NA	NA	NA	NA	NA	NA
cg04554928	6	30140231	7.90154e-14	1	1	NA	NA	NA	NA	NA	NA
cg12178225	6	30165961	5.11079e-10	1	1	NA	NA	NA	NA	NA	NA
intron_6_30201138_30204656	6	30170674	1	1	5.5136e-06	NA	NA	NA	chr6:30201138-30204656	30168915	30172433
intron_6_30007593_30491137	6	30217142	1	1	4.21858e-20	NA	NA	NA	chr6:30007593-30491137	29975370	30458914
intron_6_30261479_30261587	6	30229310	1	1	6.90647e-08	NA	NA	NA	chr6:30261479-30261587	30229256	30229364
cg15572656	6	30293258	7.26205e-18	1	1	NA	NA	NA	NA	NA	NA
cg09234779	6	30364665	7.7746e-08	1	1	NA	NA	NA	NA	NA	NA
intron_6_30490515_30491137	6	30458603	1	1	2.96782e-20	NA	NA	NA	chr6:30490515-30491137	30458292	30458914
intron_6_30624942_30625502	6	30592999	1	1	2.61832e-10	NA	NA	NA	chr6:30624942-30625502	30592719	30593279
cg13590413	6	30608443	9.632e-23	1	1	NA	NA	NA	NA	NA	NA
DHX16	6	30630855	1	2.69037e-11	1	ENSG00000204560.9	30620896	30640814	NA	NA	NA
cg13054640	6	30647148	1.21631e-15	1	1	NA	NA	NA	NA	NA	NA
cg00010853	6	30653167	7.09546e-09	1	1	NA	NA	NA	NA	NA	NA
cg05978527	6	30656692	2.92888e-12	1	1	NA	NA	NA	NA	NA	NA
cg05125809	6	30687159	9.27928e-12	1	1	NA	NA	NA	NA	NA	NA
cg16331823	6	30711835	2.41003e-09	1	1	NA	NA	NA	NA	NA	NA
cg03813377	6	30737455	1.10934e-07	1	1	NA	NA	NA	NA	NA	NA
cg21398047	6	30748273	8.45599e-10	1	1	NA	NA	NA	NA	NA	NA
cg05295536	6	30749628	6.66551e-29	1	1	NA	NA	NA	NA	NA	NA
cg19579005	6	30782272	1.42152e-15	1	1	NA	NA	NA	NA	NA	NA
LINC00243	6	30782433	1	3.9157e-06	1	ENSG00000214894.6	30766431	30798436	NA	NA	NA
cg11609578	6	30796312	3.1647e-12	1	1	NA	NA	NA	NA	NA	NA
cg18443438	6	30832007	5.53055e-10	1	1	NA	NA	NA	NA	NA	NA
cg05703744	6	30849187	9.97188e-13	1	1	NA	NA	NA	NA	NA	NA
cg18093866	6	30851753	4.73837e-16	1	1	NA	NA	NA	NA	NA	NA
cg06893977	6	30851928	1.74256e-15	1	1	NA	NA	NA	NA	NA	NA
cg12847793	6	30852874	9.92452e-10	1	1	NA	NA	NA	NA	NA	NA
cg13660719	6	30852963	6.16654e-10	1	1	NA	NA	NA	NA	NA	NA
cg20955507	6	30853258	2.17562e-15	1	1	NA	NA	NA	NA	NA	NA
cg11403689	6	30875854	1.26487e-70	1	1	NA	NA	NA	NA	NA	NA
cg17633074	6	30878864	3.61977e-09	1	1	NA	NA	NA	NA	NA	NA
cg05103231	6	30881664	5.74007e-09	1	1	NA	NA	NA	NA	NA	NA
cg10158679	6	30883074	7.9007e-08	1	1	NA	NA	NA	NA	NA	NA
cg23528297	6	30886122	1.46147e-16	1	1	NA	NA	NA	NA	NA	NA
cg20584679	6	30888173	2.8419e-07	1	1	NA	NA	NA	NA	NA	NA
cg15063443	6	30900560	9.9409e-08	1	1	NA	NA	NA	NA	NA	NA
cg18849204	6	30902937	3.79533e-08	1	1	NA	NA	NA	NA	NA	NA
cg11485823	6	30921592	4.29712e-13	1	1	NA	NA	NA	NA	NA	NA
cg09401705	6	30950299	1.64525e-13	1	1	NA	NA	NA	NA	NA	NA
cg09032499	6	30993705	2.76177e-10	1	1	NA	NA	NA	NA	NA	NA
cg15583958	6	31055396	3.42209e-17	1	1	NA	NA	NA	NA	NA	NA
cg16150435	6	31080529	7.83756e-18	1	1	NA	NA	NA	NA	NA	NA
cg17849733	6	31082200	3.50928e-11	1	1	NA	NA	NA	NA	NA	NA
cg11396628	6	31095913	1.10656e-08	1	1	NA	NA	NA	NA	NA	NA
cg27314422	6	31105927	2.65276e-08	1	1	NA	NA	NA	NA	NA	NA
cg24032445	6	31106235	5.1826e-09	1	1	NA	NA	NA	NA	NA	NA
intron_6_31143134_31143262	6	31110975	1	1	3.51382e-22	NA	NA	NA	chr6:31143134-31143262	31110911	31111039
intron_6_31143413_31144687	6	31111827	1	1	7.25574e-20	NA	NA	NA	chr6:31143413-31144687	31111190	31112464
intron_6_31151122_31154496	6	31120586	1	1	4.9271e-10	NA	NA	NA	chr6:31151122-31154496	31118899	31122273
intron_6_31154799_31156731	6	31123542	1	1	6.82337e-11	NA	NA	NA	chr6:31154799-31156731	31122576	31124508
cg22158929	6	31125445	1.38576e-26	1	1	NA	NA	NA	NA	NA	NA
cg04824716	6	31125475	2.649e-18	1	1	NA	NA	NA	NA	NA	NA
cg14624895	6	31126273	1.62073e-11	1	1	NA	NA	NA	NA	NA	NA
cg01190171	6	31126373	6.47184e-21	1	1	NA	NA	NA	NA	NA	NA
cg07400063	6	31126981	3.10737e-19	1	1	NA	NA	NA	NA	NA	NA
cg13979602	6	31127004	3.51439e-15	1	1	NA	NA	NA	NA	NA	NA
cg20173170	6	31127120	7.98938e-13	1	1	NA	NA	NA	NA	NA	NA
cg23679615	6	31127159	2.34688e-21	1	1	NA	NA	NA	NA	NA	NA
cg21863888	6	31127173	4.87906e-20	1	1	NA	NA	NA	NA	NA	NA
cg09045681	6	31127178	4.86758e-24	1	1	NA	NA	NA	NA	NA	NA
cg21799473	6	31127379	3.35443e-32	1	1	NA	NA	NA	NA	NA	NA
cg23654219	6	31127527	1.98221e-10	1	1	NA	NA	NA	NA	NA	NA
cg20347648	6	31130516	2.47349e-15	1	1	NA	NA	NA	NA	NA	NA
TCF19	6	31130627	1	3.00506e-24	1	ENSG00000137310.11	31126319	31134936	NA	NA	NA
cg14399313	6	31132616	9.26183e-13	1	1	NA	NA	NA	NA	NA	NA
cg15948871	6	31139620	3.09117e-16	1	1	NA	NA	NA	NA	NA	NA
cg03465464	6	31141763	2.82133e-08	1	1	NA	NA	NA	NA	NA	NA
cg18688062	6	31146471	2.35391e-28	1	1	NA	NA	NA	NA	NA	NA
cg22291762	6	31148404	6.74595e-11	1	1	NA	NA	NA	NA	NA	NA
cg12771717	6	31164947	3.09099e-23	1	1	NA	NA	NA	NA	NA	NA
cg03462677	6	31165452	1.47923e-08	1	1	NA	NA	NA	NA	NA	NA
cg17964422	6	31165599	9.27928e-12	1	1	NA	NA	NA	NA	NA	NA
intron_6_31198181_31202372	6	31168053	1	1	4.76788e-12	NA	NA	NA	chr6:31198181-31202372	31165958	31170149
HCG27	6	31168641	1	1.69859e-14	1	ENSG00000206344.7	31165537	31171745	NA	NA	NA
intron_6_31269173_31269338	6	31237032	1	1	2.52613e-14	NA	NA	NA	chr6:31269173-31269338	31236950	31237115
intron_6_31270085_31270210	6	31237924	1	1	9.3609e-16	NA	NA	NA	chr6:31270085-31270210	31237862	31237987
cg13872627	6	31238036	4.65267e-12	1	1	NA	NA	NA	NA	NA	NA
cg18511546	6	31238388	1.07677e-20	1	1	NA	NA	NA	NA	NA	NA
intron_6_31271348_31271599	6	31239250	1	1	3.68216e-06	NA	NA	NA	chr6:31271348-31271599	31239125	31239376
cg17974398	6	31239324	1.30659e-09	1	1	NA	NA	NA	NA	NA	NA
intron_6_31271868_31271999	6	31239710	1	1	1.21101e-11	NA	NA	NA	chr6:31271868-31271999	31239645	31239776
cg05030953	6	31241000	1.106e-12	1	1	NA	NA	NA	NA	NA	NA
cg01830271	6	31275148	2.48232e-08	1	1	NA	NA	NA	NA	NA	NA
cg27071793	6	31275718	4.90745e-17	1	1	NA	NA	NA	NA	NA	NA
cg00648423	6	31276146	1.8101e-07	1	1	NA	NA	NA	NA	NA	NA
cg04953552	6	31276212	9.40918e-08	1	1	NA	NA	NA	NA	NA	NA
cg22993154	6	31276653	1.81598e-20	1	1	NA	NA	NA	NA	NA	NA
cg23366493	6	31276669	2.19795e-20	1	1	NA	NA	NA	NA	NA	NA
intron_6_31269525_31355107	6	31280093	1	1	1.05176e-07	NA	NA	NA	chr6:31269525-31355107	31237302	31322884
intron_6_31270085_31355317	6	31280478	1	1	3.62398e-07	NA	NA	NA	chr6:31270085-31355317	31237862	31323094
intron_6_31271348_31356688	6	31281795	1	1	6.27842e-15	NA	NA	NA	chr6:31271348-31356688	31239125	31324465
intron_6_31269173_31382241	6	31293484	1	1	8.91773e-15	NA	NA	NA	chr6:31269173-31382241	31236950	31350018
cg23533285	6	31322348	4.06573e-09	1	1	NA	NA	NA	NA	NA	NA
intron_6_31354665_31355107	6	31322663	1	1	9.68123e-08	NA	NA	NA	chr6:31354665-31355107	31322442	31322884
cg23923934	6	31322914	1.19763e-09	1	1	NA	NA	NA	NA	NA	NA
intron_6_31356442_31356688	6	31324342	1	1	1.20272e-12	NA	NA	NA	chr6:31356442-31356688	31324219	31324465
cg18996202	6	31324565	8.31297e-10	1	1	NA	NA	NA	NA	NA	NA
intron_6_31356957_31357086	6	31324798	1	1	3.26908e-10	NA	NA	NA	chr6:31356957-31357086	31324734	31324863
cg26706521	6	31325085	4.94323e-10	1	1	NA	NA	NA	NA	NA	NA
cg04981410	6	31325427	2.34776e-16	1	1	NA	NA	NA	NA	NA	NA
cg24202021	6	31364902	2.96355e-10	1	1	NA	NA	NA	NA	NA	NA
cg01401913	6	31364942	2.02239e-07	1	1	NA	NA	NA	NA	NA	NA
cg25552573	6	31366076	4.36546e-09	1	1	NA	NA	NA	NA	NA	NA
cg11193857	6	31368461	5.53562e-18	1	1	NA	NA	NA	NA	NA	NA
cg05651282	6	31370700	1.60947e-19	1	1	NA	NA	NA	NA	NA	NA
intron_6_31403702_31410543	6	31374899	1	1	4.78082e-06	NA	NA	NA	chr6:31403702-31410543	31371479	31378320
cg07603941	6	31379066	2.61264e-17	1	1	NA	NA	NA	NA	NA	NA
cg25285646	6	31380432	4.93985e-10	1	1	NA	NA	NA	NA	NA	NA
cg09153092	6	31409409	1.42769e-07	1	1	NA	NA	NA	NA	NA	NA
cg03694466	6	31409757	3.19967e-10	1	1	NA	NA	NA	NA	NA	NA
cg18808777	6	31431503	6.92935e-08	1	1	NA	NA	NA	NA	NA	NA
cg23232773	6	31431902	9.90944e-11	1	1	NA	NA	NA	NA	NA	NA
cg06986657	6	31439083	2.56826e-09	1	1	NA	NA	NA	NA	NA	NA
cg18221076	6	31442934	2.9765e-10	1	1	NA	NA	NA	NA	NA	NA
cg22202357	6	31475762	1.72216e-10	1	1	NA	NA	NA	NA	NA	NA
cg02531885	6	31480854	8.20959e-14	1	1	NA	NA	NA	NA	NA	NA
cg00144673	6	31497557	1.11106e-26	1	1	NA	NA	NA	NA	NA	NA
cg04219977	6	31506768	1.13488e-07	1	1	NA	NA	NA	NA	NA	NA
intron_6_31540534_31541950	6	31509019	1	1	5.37251e-08	NA	NA	NA	chr6:31540534-31541950	31508311	31509727
intron_6_31540664_31541950	6	31509084	1	1	2.42987e-07	NA	NA	NA	chr6:31540664-31541950	31508441	31509727
cg26478079	6	31513571	2.15909e-11	1	1	NA	NA	NA	NA	NA	NA
cg04016730	6	31513886	5.84396e-09	1	1	NA	NA	NA	NA	NA	NA
cg25420482	6	31519182	1.20081e-10	1	1	NA	NA	NA	NA	NA	NA
cg21053741	6	31525861	8.96003e-18	1	1	NA	NA	NA	NA	NA	NA
cg16044050	6	31527707	3.79251e-17	1	1	NA	NA	NA	NA	NA	NA
cg06632549	6	31529993	1.03403e-13	1	1	NA	NA	NA	NA	NA	NA
cg00983060	6	31531190	4.54658e-09	1	1	NA	NA	NA	NA	NA	NA
cg22752623	6	31531683	3.62506e-09	1	1	NA	NA	NA	NA	NA	NA
cg09736959	6	31540114	5.40193e-11	1	1	NA	NA	NA	NA	NA	NA
intron_6_31572302_31572734	6	31540295	1	1	1.08152e-15	NA	NA	NA	chr6:31572302-31572734	31540079	31540511
intron_6_31572446_31572734	6	31540367	1	1	1.00795e-15	NA	NA	NA	chr6:31572446-31572734	31540223	31540511
cg17709873	6	31540456	2.39803e-15	1	1	NA	NA	NA	NA	NA	NA
cg26348243	6	31540461	2.1534e-12	1	1	NA	NA	NA	NA	NA	NA
cg26729380	6	31543655	5.22233e-12	1	1	NA	NA	NA	NA	NA	NA
cg15989608	6	31545321	1.36509e-12	1	1	NA	NA	NA	NA	NA	NA
cg23204396	6	31548107	1.3846e-14	1	1	NA	NA	NA	NA	NA	NA
cg14868222	6	31548340	2.54834e-19	1	1	NA	NA	NA	NA	NA	NA
cg26311932	6	31549563	2.8074e-13	1	1	NA	NA	NA	NA	NA	NA
intron_6_31587318_31587641	6	31555256	1	1	3.11966e-06	NA	NA	NA	chr6:31587318-31587641	31555095	31555418
intron_6_31587733_31587944	6	31555615	1	1	1.41517e-06	NA	NA	NA	chr6:31587733-31587944	31555510	31555721
intron_6_31587318_31588497	6	31555684	1	1	1.8209e-13	NA	NA	NA	chr6:31587318-31588497	31555095	31556274
intron_6_31587318_31588518	6	31555695	1	1	6.10212e-07	NA	NA	NA	chr6:31587318-31588518	31555095	31556295
intron_6_31587318_31588563	6	31555717	1	1	9.25783e-07	NA	NA	NA	chr6:31587318-31588563	31555095	31556340
intron_6_31587733_31588563	6	31555925	1	1	4.3598e-06	NA	NA	NA	chr6:31587733-31588563	31555510	31556340
cg00210470	6	31581498	1.53979e-08	1	1	NA	NA	NA	NA	NA	NA
cg14694191	6	31582340	1.33448e-13	1	1	NA	NA	NA	NA	NA	NA
cg21440587	6	31583458	9.14151e-14	1	1	NA	NA	NA	NA	NA	NA
AIF1	6	31583879	1	3.51857e-13	1	ENSG00000204472.12	31582961	31584798	NA	NA	NA
cg19563932	6	31583915	1.5097e-16	1	1	NA	NA	NA	NA	NA	NA
intron_6_31616145_31616344	6	31584021	1	1	4.20537e-12	NA	NA	NA	chr6:31616145-31616344	31583922	31584121
cg04812347	6	31584223	7.44185e-14	1	1	NA	NA	NA	NA	NA	NA
cg16711466	6	31584907	2.32378e-09	1	1	NA	NA	NA	NA	NA	NA
cg25806255	6	31584941	3.96397e-16	1	1	NA	NA	NA	NA	NA	NA
cg07708721	6	31590586	3.46998e-21	1	1	NA	NA	NA	NA	NA	NA
cg18020072	6	31590640	3.13995e-12	1	1	NA	NA	NA	NA	NA	NA
cg10002888	6	31592974	1.84237e-16	1	1	NA	NA	NA	NA	NA	NA
cg05053818	6	31618987	1.75181e-11	1	1	NA	NA	NA	NA	NA	NA
intron_6_31651776_31652235	6	31619782	1	1	2.73271e-21	NA	NA	NA	chr6:31651776-31652235	31619553	31620012
intron_6_31651776_31652247	6	31619788	1	1	2.00561e-15	NA	NA	NA	chr6:31651776-31652247	31619553	31620024
cg19729369	6	31630272	3.80385e-08	1	1	NA	NA	NA	NA	NA	NA
intron_6_31664580_31664841	6	31632487	1	1	3.44383e-30	NA	NA	NA	chr6:31664580-31664841	31632357	31632618
intron_6_31665003_31665574	6	31633065	1	1	3.63235e-33	NA	NA	NA	chr6:31665003-31665574	31632780	31633351
intron_6_31665003_31665861	6	31633209	1	1	6.31879e-27	NA	NA	NA	chr6:31665003-31665861	31632780	31633638
cg09423426	6	31633492	2.94386e-08	1	1	NA	NA	NA	NA	NA	NA
cg12032533	6	31635781	4.45869e-17	1	1	NA	NA	NA	NA	NA	NA
LY6G5B	6	31639748	1	2.54199e-38	1	ENSG00000240053.8	31637944	31641553	NA	NA	NA
cg03337084	6	31646061	7.63946e-33	1	1	NA	NA	NA	NA	NA	NA
cg24768187	6	31646077	1.36896e-10	1	1	NA	NA	NA	NA	NA	NA
intron_6_31679268_31680756	6	31647789	1	1	3.14766e-29	NA	NA	NA	chr6:31679268-31680756	31647045	31648533
intron_6_31679268_31681181	6	31648001	1	1	4.44699e-23	NA	NA	NA	chr6:31679268-31681181	31647045	31648958
intron_6_31679268_31681230	6	31648026	1	1	4.62214e-28	NA	NA	NA	chr6:31679268-31681230	31647045	31649007
LY6G5C	6	31648139	1	1.16572e-25	1	ENSG00000204428.12	31644461	31651817	NA	NA	NA
cg25136988	6	31649623	1.88015e-09	1	1	NA	NA	NA	NA	NA	NA
cg05857999	6	31650760	1.26186e-20	1	1	NA	NA	NA	NA	NA	NA
cg02304584	6	31650790	6.97685e-10	1	1	NA	NA	NA	NA	NA	NA
cg18264486	6	31650916	1.97107e-08	1	1	NA	NA	NA	NA	NA	NA
cg01297670	6	31651070	1.61519e-12	1	1	NA	NA	NA	NA	NA	NA
cg13961400	6	31657548	7.32147e-08	1	1	NA	NA	NA	NA	NA	NA
intron_6_31701028_31701274	6	31668928	1	1	1.1002e-07	NA	NA	NA	chr6:31701028-31701274	31668805	31669051
cg20794828	6	31688229	3.69683e-10	1	1	NA	NA	NA	NA	NA	NA
DDAH2	6	31696604	1	3.00888e-24	1	ENSG00000213722.8	31694815	31698394	NA	NA	NA
cg21286967	6	31696710	8.06581e-12	1	1	NA	NA	NA	NA	NA	NA
cg08962184	6	31697152	3.17876e-17	1	1	NA	NA	NA	NA	NA	NA
cg13794009	6	31697530	8.54628e-16	1	1	NA	NA	NA	NA	NA	NA
cg12442899	6	31698007	1.7469e-24	1	1	NA	NA	NA	NA	NA	NA
cg00110675	6	31698047	1.61378e-14	1	1	NA	NA	NA	NA	NA	NA
cg25367892	6	31726049	4.63777e-22	1	1	NA	NA	NA	NA	NA	NA
cg00632188	6	31730389	2.33158e-09	1	1	NA	NA	NA	NA	NA	NA
cg00686197	6	31733619	5.90788e-08	1	1	NA	NA	NA	NA	NA	NA
cg02002586	6	31733894	8.51559e-11	1	1	NA	NA	NA	NA	NA	NA
cg03560996	6	31733908	2.73281e-09	1	1	NA	NA	NA	NA	NA	NA
cg05239811	6	31734147	1.71922e-07	1	1	NA	NA	NA	NA	NA	NA
cg19593741	6	31734217	3.2022e-11	1	1	NA	NA	NA	NA	NA	NA
cg25264948	6	31734232	1.09929e-12	1	1	NA	NA	NA	NA	NA	NA
cg10095777	6	31734292	5.32464e-28	1	1	NA	NA	NA	NA	NA	NA
cg23287992	6	31734390	1.75064e-12	1	1	NA	NA	NA	NA	NA	NA
cg00848392	6	31734401	1.66207e-10	1	1	NA	NA	NA	NA	NA	NA
cg23526676	6	31734458	1.86579e-10	1	1	NA	NA	NA	NA	NA	NA
cg08409562	6	31737885	1.03257e-12	1	1	NA	NA	NA	NA	NA	NA
cg11228624	6	31748762	6.94084e-08	1	1	NA	NA	NA	NA	NA	NA
cg02597894	6	31760796	1.6159e-18	1	1	NA	NA	NA	NA	NA	NA
cg02932780	6	31762353	7.82119e-22	1	1	NA	NA	NA	NA	NA	NA
cg02205391	6	31762409	4.7104e-32	1	1	NA	NA	NA	NA	NA	NA
cg06857094	6	31762442	6.2188e-12	1	1	NA	NA	NA	NA	NA	NA
cg12670305	6	31762630	1.55874e-29	1	1	NA	NA	NA	NA	NA	NA
cg03877020	6	31762680	9.9805e-12	1	1	NA	NA	NA	NA	NA	NA
cg04659729	6	31762688	8.015e-24	1	1	NA	NA	NA	NA	NA	NA
cg21467935	6	31781906	6.95998e-15	1	1	NA	NA	NA	NA	NA	NA
cg27559184	6	31800200	6.8035e-16	1	1	NA	NA	NA	NA	NA	NA
cg12678191	6	31802415	6.04508e-16	1	1	NA	NA	NA	NA	NA	NA
cg20900994	6	31803089	5.77294e-29	1	1	NA	NA	NA	NA	NA	NA
cg09427809	6	31804562	2.56275e-07	1	1	NA	NA	NA	NA	NA	NA
C6orf48	6	31804963	1	4.47564e-16	1	ENSG00000204387.12	31802385	31807541	NA	NA	NA
cg22240802	6	31827528	3.28172e-20	1	1	NA	NA	NA	NA	NA	NA
cg00397479	6	31831510	4.1637e-08	1	1	NA	NA	NA	NA	NA	NA
cg09130091	6	31838613	2.40108e-07	1	1	NA	NA	NA	NA	NA	NA
cg02721751	6	31838684	3.73847e-08	1	1	NA	NA	NA	NA	NA	NA
cg27587935	6	31838724	1.48108e-07	1	1	NA	NA	NA	NA	NA	NA
cg11726150	6	31845172	1.42298e-24	1	1	NA	NA	NA	NA	NA	NA
cg27003765	6	31846769	2.89268e-21	1	1	NA	NA	NA	NA	NA	NA
cg24529722	6	31846924	1.8816e-19	1	1	NA	NA	NA	NA	NA	NA
cg07363637	6	31846996	7.02643e-19	1	1	NA	NA	NA	NA	NA	NA
cg24707219	6	31847009	1.72599e-19	1	1	NA	NA	NA	NA	NA	NA
cg16553272	6	31847028	1.07997e-18	1	1	NA	NA	NA	NA	NA	NA
cg07743144	6	31855706	9.19442e-18	1	1	NA	NA	NA	NA	NA	NA
cg07028705	6	31856195	3.20042e-20	1	1	NA	NA	NA	NA	NA	NA
cg14518907	6	31860292	8.94926e-09	1	1	NA	NA	NA	NA	NA	NA
cg15442268	6	31868949	4.72521e-16	1	1	NA	NA	NA	NA	NA	NA
cg16868572	6	31870310	1.2854e-13	1	1	NA	NA	NA	NA	NA	NA
intron_6_31934299_31935923	6	31902888	1	1	1.00296e-07	NA	NA	NA	chr6:31934299-31935923	31902076	31903700
cg07880384	6	31913323	4.40533e-20	1	1	NA	NA	NA	NA	NA	NA
cg17591348	6	31923212	1.4152e-23	1	1	NA	NA	NA	NA	NA	NA
cg04406910	6	31926623	1.88107e-10	1	1	NA	NA	NA	NA	NA	NA
cg18035435	6	31929046	2.05517e-14	1	1	NA	NA	NA	NA	NA	NA
intron_6_31968082_31968328	6	31935982	1	1	1.46537e-06	NA	NA	NA	chr6:31968082-31968328	31935859	31936105
cg14178705	6	31936674	1.90997e-10	1	1	NA	NA	NA	NA	NA	NA
intron_6_31970378_31970606	6	31938269	1	1	3.09098e-06	NA	NA	NA	chr6:31970378-31970606	31938155	31938383
intron_6_31970478_31970606	6	31938319	1	1	1.8971e-07	NA	NA	NA	chr6:31970478-31970606	31938255	31938383
intron_6_31980548_31980654	6	31948378	1	1	1.77952e-09	NA	NA	NA	chr6:31980548-31980654	31948325	31948431
cg22575347	6	31973180	5.26389e-14	1	1	NA	NA	NA	NA	NA	NA
cg04771084	6	31973255	2.12906e-10	1	1	NA	NA	NA	NA	NA	NA
cg11825829	6	31997979	1.07315e-11	1	1	NA	NA	NA	NA	NA	NA
cg02272968	6	32015773	1.10274e-07	1	1	NA	NA	NA	NA	NA	NA
cg05473289	6	32016257	5.22971e-16	1	1	NA	NA	NA	NA	NA	NA
cg11223361	6	32023102	8.78456e-13	1	1	NA	NA	NA	NA	NA	NA
cg17675724	6	32031436	1.2237e-11	1	1	NA	NA	NA	NA	NA	NA
cg00238362	6	32038011	7.6319e-20	1	1	NA	NA	NA	NA	NA	NA
cg23462632	6	32038881	2.24437e-07	1	1	NA	NA	NA	NA	NA	NA
cg00617292	6	32038958	2.63763e-09	1	1	NA	NA	NA	NA	NA	NA
cg23164535	6	32044869	6.8526e-08	1	1	NA	NA	NA	NA	NA	NA
cg18431489	6	32048449	5.68893e-28	1	1	NA	NA	NA	NA	NA	NA
cg14161269	6	32054898	4.48127e-14	1	1	NA	NA	NA	NA	NA	NA
cg11823230	6	32055385	4.00671e-17	1	1	NA	NA	NA	NA	NA	NA
cg23186098	6	32056119	2.08781e-09	1	1	NA	NA	NA	NA	NA	NA
cg19609334	6	32056249	4.22038e-31	1	1	NA	NA	NA	NA	NA	NA
cg10736208	6	32078398	1.77033e-26	1	1	NA	NA	NA	NA	NA	NA
cg03812323	6	32116106	1.16191e-33	1	1	NA	NA	NA	NA	NA	NA
cg25955180	6	32116538	4.52694e-08	1	1	NA	NA	NA	NA	NA	NA
cg11945824	6	32116963	1.52485e-09	1	1	NA	NA	NA	NA	NA	NA
cg04630292	6	32116994	1.95513e-21	1	1	NA	NA	NA	NA	NA	NA
cg24125828	6	32117049	2.8914e-07	1	1	NA	NA	NA	NA	NA	NA
cg17955729	6	32117088	2.09436e-11	1	1	NA	NA	NA	NA	NA	NA
cg05767720	6	32117281	1.2821e-19	1	1	NA	NA	NA	NA	NA	NA
cg06814287	6	32120584	2.30817e-08	1	1	NA	NA	NA	NA	NA	NA
cg04105091	6	32121355	1.85542e-09	1	1	NA	NA	NA	NA	NA	NA
cg04877280	6	32122738	6.63604e-31	1	1	NA	NA	NA	NA	NA	NA
cg09441568	6	32130993	5.32708e-40	1	1	NA	NA	NA	NA	NA	NA
cg22101249	6	32131615	1.39733e-25	1	1	NA	NA	NA	NA	NA	NA
cg18699916	6	32133929	6.38855e-22	1	1	NA	NA	NA	NA	NA	NA
cg17184326	6	32134629	1.5394e-19	1	1	NA	NA	NA	NA	NA	NA
cg06024540	6	32135396	4.00853e-08	1	1	NA	NA	NA	NA	NA	NA
cg12305588	6	32135715	3.73495e-09	1	1	NA	NA	NA	NA	NA	NA
cg20980321	6	32144667	3.75015e-09	1	1	NA	NA	NA	NA	NA	NA
intron_6_32183440_32183555	6	32151274	1	1	1.12948e-06	NA	NA	NA	chr6:32183440-32183555	32151217	32151332
PBX2	6	32155237	1	1.24634e-12	1	ENSG00000204304.11	32152512	32157963	NA	NA	NA
cg00442389	6	32160074	5.7993e-13	1	1	NA	NA	NA	NA	NA	NA
cg20116128	6	32161004	5.62686e-12	1	1	NA	NA	NA	NA	NA	NA
cg11747349	6	32164553	8.30839e-26	1	1	NA	NA	NA	NA	NA	NA
NOTCH4	6	32177232	1	8.7712e-22	1	ENSG00000204301.6	32162620	32191844	NA	NA	NA
cg18943331	6	32179862	2.14171e-22	1	1	NA	NA	NA	NA	NA	NA
cg03145486	6	32180187	7.99427e-08	1	1	NA	NA	NA	NA	NA	NA
cg12670403	6	32185053	2.59394e-07	1	1	NA	NA	NA	NA	NA	NA
cg11868595	6	32191226	3.46188e-09	1	1	NA	NA	NA	NA	NA	NA
cg09018483	6	32191496	2.57838e-29	1	1	NA	NA	NA	NA	NA	NA
cg14700707	6	32191840	1.12395e-07	1	1	NA	NA	NA	NA	NA	NA
cg05973262	6	32191895	3.43979e-12	1	1	NA	NA	NA	NA	NA	NA
cg17239008	6	32202844	3.5113e-10	1	1	NA	NA	NA	NA	NA	NA
cg01738650	6	32223076	1.16674e-29	1	1	NA	NA	NA	NA	NA	NA
cg00874877	6	32272050	2.92541e-09	1	1	NA	NA	NA	NA	NA	NA
cg00026776	6	32278653	2.27716e-13	1	1	NA	NA	NA	NA	NA	NA
cg25457674	6	32303820	4.22342e-15	1	1	NA	NA	NA	NA	NA	NA
cg22863148	6	32339554	9.03608e-08	1	1	NA	NA	NA	NA	NA	NA
cg06259800	6	32362626	3.45664e-18	1	1	NA	NA	NA	NA	NA	NA
cg04797846	6	32362707	2.20014e-07	1	1	NA	NA	NA	NA	NA	NA
cg18996355	6	32366347	1.44106e-14	1	1	NA	NA	NA	NA	NA	NA
cg14241129	6	32367729	6.52391e-51	1	1	NA	NA	NA	NA	NA	NA
cg05381852	6	32368318	1.12345e-14	1	1	NA	NA	NA	NA	NA	NA
cg17385727	6	32370790	2.44448e-41	1	1	NA	NA	NA	NA	NA	NA
cg21171279	6	32372943	5.16746e-36	1	1	NA	NA	NA	NA	NA	NA
cg26657086	6	32373089	9.42645e-10	1	1	NA	NA	NA	NA	NA	NA
cg08162948	6	32374184	2.54818e-41	1	1	NA	NA	NA	NA	NA	NA
cg18060330	6	32376066	1.33669e-07	1	1	NA	NA	NA	NA	NA	NA
cg24283019	6	32381449	5.84393e-16	1	1	NA	NA	NA	NA	NA	NA
cg20348196	6	32408284	3.02636e-25	1	1	NA	NA	NA	NA	NA	NA
cg00528492	6	32408863	2.2201e-09	1	1	NA	NA	NA	NA	NA	NA
cg15837308	6	32427751	1.1457e-34	1	1	NA	NA	NA	NA	NA	NA
cg12672189	6	32427868	5.84192e-62	1	1	NA	NA	NA	NA	NA	NA
cg20946741	6	32428328	8.68806e-10	1	1	NA	NA	NA	NA	NA	NA
cg03373132	6	32450452	1.73876e-15	1	1	NA	NA	NA	NA	NA	NA
intron_6_32517752_32518054	6	32485680	1	1	3.98228e-22	NA	NA	NA	chr6:32517752-32518054	32485529	32485831
cg08188015	6	32489553	2.93689e-75	1	1	NA	NA	NA	NA	NA	NA
cg13972202	6	32489801	1.67925e-62	1	1	NA	NA	NA	NA	NA	NA
cg15011943	6	32493917	1.17333e-07	1	1	NA	NA	NA	NA	NA	NA
intron_6_32517752_32553376	6	32503341	1	1	1.04485e-06	NA	NA	NA	chr6:32517752-32553376	32485529	32521153
intron_6_32517752_32580247	6	32516776	1	1	9.45239e-29	NA	NA	NA	chr6:32517752-32580247	32485529	32548024
cg22901297	6	32522795	1.20926e-11	1	1	NA	NA	NA	NA	NA	NA
cg03607220	6	32526263	4.38188e-11	1	1	NA	NA	NA	NA	NA	NA
cg05844871	6	32526342	2.21808e-14	1	1	NA	NA	NA	NA	NA	NA
intron_6_32554971_32584109	6	32537317	1	1	8.3824e-10	NA	NA	NA	chr6:32554971-32584109	32522748	32551886
intron_6_32558186_32589643	6	32541691	1	1	3.21345e-27	NA	NA	NA	chr6:32558186-32589643	32525963	32557420
intron_6_32579104_32580247	6	32547452	1	1	1.43034e-10	NA	NA	NA	chr6:32579104-32580247	32546881	32548024
cg01815645	6	32548627	4.75616e-14	1	1	NA	NA	NA	NA	NA	NA
cg15568074	6	32551949	1.62598e-10	1	1	NA	NA	NA	NA	NA	NA
HLA-DRB1	6	32552085	1	1.05871e-15	1	ENSG00000196126.11	32546546	32557625	NA	NA	NA
cg10632894	6	32552453	1.35237e-15	1	1	NA	NA	NA	NA	NA	NA
intron_6_32584378_32589643	6	32554787	1	1	1.54346e-50	NA	NA	NA	chr6:32584378-32589643	32552155	32557420
intron_6_32637540_32641310	6	32607202	1	1	6.6843e-44	NA	NA	NA	chr6:32637540-32641310	32605317	32609087
cg13778567	6	32609783	4.86225e-09	1	1	NA	NA	NA	NA	NA	NA
cg19301366	6	32627845	1.13536e-78	1	1	NA	NA	NA	NA	NA	NA
intron_6_32660249_32661967	6	32628885	1	1	2.46968e-10	NA	NA	NA	chr6:32660249-32661967	32628026	32629744
intron_6_32661457_32661967	6	32629489	1	1	1.67208e-19	NA	NA	NA	chr6:32661457-32661967	32629234	32629744
HLA-DQB1	6	32631702	1	3.52293e-10	1	ENSG00000179344.16	32627244	32636160	NA	NA	NA
cg13423887	6	32632694	6.29904e-61	1	1	NA	NA	NA	NA	NA	NA
cg24376311	6	32632788	9.32274e-13	1	1	NA	NA	NA	NA	NA	NA
cg03461499	6	32632790	1.74417e-10	1	1	NA	NA	NA	NA	NA	NA
cg27196273	6	32632992	1.69695e-09	1	1	NA	NA	NA	NA	NA	NA
cg05724777	6	32634362	1.37579e-10	1	1	NA	NA	NA	NA	NA	NA
cg20245641	6	32668561	1.71644e-07	1	1	NA	NA	NA	NA	NA	NA
intron_6_32660249_32757773	6	32676788	1	1	8.38743e-17	NA	NA	NA	chr6:32660249-32757773	32628026	32725550
cg22903145	6	32684529	1.59091e-12	1	1	NA	NA	NA	NA	NA	NA
cg01244342	6	32709470	6.31102e-09	1	1	NA	NA	NA	NA	NA	NA
cg10023855	6	32710516	1.12524e-09	1	1	NA	NA	NA	NA	NA	NA
cg06598146	6	32711632	3.40472e-10	1	1	NA	NA	NA	NA	NA	NA
HLA-DQA2	6	32712055	1	1.14101e-15	1	ENSG00000237541.3	32709119	32714992	NA	NA	NA
cg23117647	6	32712930	1.27944e-09	1	1	NA	NA	NA	NA	NA	NA
cg17776207	6	32714066	2.30165e-13	1	1	NA	NA	NA	NA	NA	NA
cg17360552	6	32725332	1.71563e-08	1	1	NA	NA	NA	NA	NA	NA
cg21013323	6	32726567	4.93659e-56	1	1	NA	NA	NA	NA	NA	NA
HLA-DQB2	6	32727593	1	1.56598e-19	1	ENSG00000232629.8	32723875	32731311	NA	NA	NA
cg12296550	6	32728862	1.8685e-07	1	1	NA	NA	NA	NA	NA	NA
cg14255617	6	32729118	1.78809e-24	1	1	NA	NA	NA	NA	NA	NA
cg07180897	6	32729130	3.21536e-09	1	1	NA	NA	NA	NA	NA	NA
cg03926206	6	32729358	5.93799e-11	1	1	NA	NA	NA	NA	NA	NA
cg18609891	6	32729647	5.4822e-17	1	1	NA	NA	NA	NA	NA	NA
cg10218546	6	32729823	7.01023e-08	1	1	NA	NA	NA	NA	NA	NA
cg12909670	6	32732978	8.03848e-13	1	1	NA	NA	NA	NA	NA	NA
cg24173759	6	32758431	1.05944e-10	1	1	NA	NA	NA	NA	NA	NA
cg07937542	6	32765150	3.73459e-08	1	1	NA	NA	NA	NA	NA	NA
cg07056079	6	32765314	1.8543e-13	1	1	NA	NA	NA	NA	NA	NA
cg01423251	6	32765322	8.87901e-13	1	1	NA	NA	NA	NA	NA	NA
cg18073883	6	32780861	1.16048e-08	1	1	NA	NA	NA	NA	NA	NA
cg03530983	6	32781171	5.34649e-09	1	1	NA	NA	NA	NA	NA	NA
cg11469594	6	32783046	4.90636e-12	1	1	NA	NA	NA	NA	NA	NA
cg08905753	6	32783347	3.25651e-10	1	1	NA	NA	NA	NA	NA	NA
cg06707784	6	32789045	1.97418e-16	1	1	NA	NA	NA	NA	NA	NA
intron_6_32843089_32843850	6	32811246	1	1	7.32995e-13	NA	NA	NA	chr6:32843089-32843850	32810866	32811627
cg08099136	6	32811251	1.54621e-07	1	1	NA	NA	NA	NA	NA	NA
intron_6_32843089_32844279	6	32811461	1	1	7.62442e-13	NA	NA	NA	chr6:32843089-32844279	32810866	32812056
cg14022881	6	32811495	4.71571e-12	1	1	NA	NA	NA	NA	NA	NA
cg11990058	6	32811502	6.69783e-14	1	1	NA	NA	NA	NA	NA	NA
intron_6_32844274_32845330	6	32812579	1	1	1.91542e-06	NA	NA	NA	chr6:32844274-32845330	32812051	32813107
cg07218288	6	32813211	1.1016e-08	1	1	NA	NA	NA	NA	NA	NA
intron_6_32844870_32856138	6	32818281	1	1	3.01177e-07	NA	NA	NA	chr6:32844870-32856138	32812647	32823915
cg02551145	6	32822198	1.1901e-11	1	1	NA	NA	NA	NA	NA	NA
cg20726465	6	32833677	1.09612e-11	1	1	NA	NA	NA	NA	NA	NA
cg13617603	6	32843055	3.24479e-10	1	1	NA	NA	NA	NA	NA	NA
cg02270108	6	32938475	1.28209e-08	1	1	NA	NA	NA	NA	NA	NA
cg11400946	6	32939516	1.25571e-17	1	1	NA	NA	NA	NA	NA	NA
cg16416715	6	32942358	8.75504e-11	1	1	NA	NA	NA	NA	NA	NA
cg26264318	6	32942400	7.72281e-22	1	1	NA	NA	NA	NA	NA	NA
cg26953232	6	32942494	1.55553e-19	1	1	NA	NA	NA	NA	NA	NA
cg02471378	6	32943025	2.81938e-08	1	1	NA	NA	NA	NA	NA	NA
cg17068462	6	32961369	1.39281e-11	1	1	NA	NA	NA	NA	NA	NA
HLA-DOA	6	32974672	1	5.70395e-15	1	ENSG00000204252.13	32971955	32977389	NA	NA	NA
cg06954660	6	32975336	7.83515e-09	1	1	NA	NA	NA	NA	NA	NA
cg14630099	6	32975702	1.37361e-13	1	1	NA	NA	NA	NA	NA	NA
cg09896090	6	32996331	4.25246e-10	1	1	NA	NA	NA	NA	NA	NA
cg03813487	6	33025746	1.93615e-10	1	1	NA	NA	NA	NA	NA	NA
intron_6_33065347_33069019	6	33034960	1	1	2.53402e-08	NA	NA	NA	chr6:33065347-33069019	33033124	33036796
cg00403478	6	33040769	1.91261e-10	1	1	NA	NA	NA	NA	NA	NA
cg20907136	6	33041221	1.43198e-23	1	1	NA	NA	NA	NA	NA	NA
cg09321817	6	33041343	4.15252e-12	1	1	NA	NA	NA	NA	NA	NA
intron_6_33076141_33080672	6	33046183	1	1	8.91958e-81	NA	NA	NA	chr6:33076141-33080672	33043918	33048449
intron_6_33076141_33080689	6	33046192	1	1	1.35759e-78	NA	NA	NA	chr6:33076141-33080689	33043918	33048466
intron_6_33080935_33084950	6	33050719	1	1	2.60074e-54	NA	NA	NA	chr6:33080935-33084950	33048712	33052727
intron_6_33080935_33085040	6	33050764	1	1	5.78703e-59	NA	NA	NA	chr6:33080935-33085040	33048712	33052817
intron_6_33083994_33084950	6	33052249	1	1	7.08928e-54	NA	NA	NA	chr6:33083994-33084950	33051771	33052727
intron_6_33085889_33086219	6	33053831	1	1	8.30559e-43	NA	NA	NA	chr6:33085889-33086219	33053666	33053996
cg24310786	6	33080054	1.16704e-12	1	1	NA	NA	NA	NA	NA	NA
cg09676013	6	33080500	7.90673e-14	1	1	NA	NA	NA	NA	NA	NA
cg10735599	6	33081024	1.21371e-25	1	1	NA	NA	NA	NA	NA	NA
cg25119261	6	33081351	6.29061e-12	1	1	NA	NA	NA	NA	NA	NA
cg16055526	6	33083287	2.66545e-07	1	1	NA	NA	NA	NA	NA	NA
cg27264993	6	33084608	1.84305e-12	1	1	NA	NA	NA	NA	NA	NA
cg20839991	6	33088941	1.41622e-14	1	1	NA	NA	NA	NA	NA	NA
cg02375585	6	33091111	3.9059e-19	1	1	NA	NA	NA	NA	NA	NA
cg11715943	6	33091841	6.25208e-10	1	1	NA	NA	NA	NA	NA	NA
cg01685549	6	33092097	2.70171e-55	1	1	NA	NA	NA	NA	NA	NA
cg12954267	6	33093109	7.11211e-12	1	1	NA	NA	NA	NA	NA	NA
cg05137443	6	33094069	1.37242e-10	1	1	NA	NA	NA	NA	NA	NA
cg22209918	6	33128903	6.51748e-16	1	1	NA	NA	NA	NA	NA	NA
cg26290219	6	33128906	1.15629e-11	1	1	NA	NA	NA	NA	NA	NA
cg16604233	6	33128923	1.1253e-24	1	1	NA	NA	NA	NA	NA	NA
cg09347430	6	33129017	1.4921e-14	1	1	NA	NA	NA	NA	NA	NA
cg04804814	6	33129024	3.70131e-23	1	1	NA	NA	NA	NA	NA	NA
cg05146888	6	33129060	2.09684e-09	1	1	NA	NA	NA	NA	NA	NA
cg20437276	6	33129085	4.20645e-10	1	1	NA	NA	NA	NA	NA	NA
cg15047502	6	33132996	3.49586e-09	1	1	NA	NA	NA	NA	NA	NA
cg02673107	6	33138131	1.39964e-14	1	1	NA	NA	NA	NA	NA	NA
cg05636843	6	33138669	5.362e-12	1	1	NA	NA	NA	NA	NA	NA
cg13189434	6	33139083	7.92989e-10	1	1	NA	NA	NA	NA	NA	NA
cg20974826	6	33141040	9.13649e-69	1	1	NA	NA	NA	NA	NA	NA
cg00350615	6	33141152	3.82349e-49	1	1	NA	NA	NA	NA	NA	NA
cg21974506	6	33141291	9.00227e-54	1	1	NA	NA	NA	NA	NA	NA
cg00115458	6	33141305	4.61068e-57	1	1	NA	NA	NA	NA	NA	NA
cg10211891	6	33141687	9.74891e-57	1	1	NA	NA	NA	NA	NA	NA
cg15652933	6	33141807	6.73327e-59	1	1	NA	NA	NA	NA	NA	NA
cg00936309	6	33141824	2.1378e-57	1	1	NA	NA	NA	NA	NA	NA
cg15818109	6	33142006	7.60145e-63	1	1	NA	NA	NA	NA	NA	NA
cg20592734	6	33142317	2.54194e-16	1	1	NA	NA	NA	NA	NA	NA
cg20427378	6	33143129	8.74714e-60	1	1	NA	NA	NA	NA	NA	NA
cg15900054	6	33145396	9.31637e-16	1	1	NA	NA	NA	NA	NA	NA
cg21893764	6	33145523	3.56775e-14	1	1	NA	NA	NA	NA	NA	NA
cg12312338	6	33145571	6.30457e-16	1	1	NA	NA	NA	NA	NA	NA
cg14374923	6	33145955	2.6839e-42	1	1	NA	NA	NA	NA	NA	NA
cg04022112	6	33146323	9.68913e-54	1	1	NA	NA	NA	NA	NA	NA
cg21240420	6	33148096	3.79409e-10	1	1	NA	NA	NA	NA	NA	NA
cg21771125	6	33149047	2.85735e-49	1	1	NA	NA	NA	NA	NA	NA
cg20329486	6	33154938	2.00867e-14	1	1	NA	NA	NA	NA	NA	NA
cg04770660	6	33162244	1.99244e-08	1	1	NA	NA	NA	NA	NA	NA
intron_6_33195466_33195570	6	33163295	1	1	6.45567e-18	NA	NA	NA	chr6:33195466-33195570	33163243	33163347
cg01536956	6	33165577	6.89526e-08	1	1	NA	NA	NA	NA	NA	NA
cg09100940	6	33172902	2.23802e-07	1	1	NA	NA	NA	NA	NA	NA
cg00225157	6	33173038	2.10797e-07	1	1	NA	NA	NA	NA	NA	NA
cg02647520	6	33173218	4.33052e-10	1	1	NA	NA	NA	NA	NA	NA
cg12699756	6	33173482	3.19239e-60	1	1	NA	NA	NA	NA	NA	NA
cg01970322	6	33173489	1.64022e-46	1	1	NA	NA	NA	NA	NA	NA
cg00640376	6	33173927	6.67925e-50	1	1	NA	NA	NA	NA	NA	NA
cg26106778	6	33175147	8.19151e-31	1	1	NA	NA	NA	NA	NA	NA
cg18486707	6	33175225	8.63606e-10	1	1	NA	NA	NA	NA	NA	NA
cg16070279	6	33179725	1.19236e-21	1	1	NA	NA	NA	NA	NA	NA
cg06463708	6	33181870	1.34886e-08	1	1	NA	NA	NA	NA	NA	NA
cg27529445	6	33185552	1.68491e-07	1	1	NA	NA	NA	NA	NA	NA
cg08014182	6	33241594	2.7946e-09	1	1	NA	NA	NA	NA	NA	NA
cg17416730	6	33245541	6.61995e-08	1	1	NA	NA	NA	NA	NA	NA
cg22745440	6	33264022	5.5543e-09	1	1	NA	NA	NA	NA	NA	NA
cg15929078	6	33267996	1.32738e-09	1	1	NA	NA	NA	NA	NA	NA
cg25954512	6	33283021	2.18065e-08	1	1	NA	NA	NA	NA	NA	NA
cg08771019	6	33283145	1.50664e-07	1	1	NA	NA	NA	NA	NA	NA
cg03000593	6	33283162	1.55361e-09	1	1	NA	NA	NA	NA	NA	NA
cg01199618	6	33283293	2.77648e-08	1	1	NA	NA	NA	NA	NA	NA
cg24221373	6	33283314	6.21537e-08	1	1	NA	NA	NA	NA	NA	NA
ZBTB22	6	33283951	1	2.62911e-06	1	ENSG00000236104.2	33282183	33285719	NA	NA	NA
DAXX	6	33291690	1	1.86543e-06	1	ENSG00000204209.11	33286335	33297046	NA	NA	NA
cg23904442	6	33373997	9.63164e-08	1	1	NA	NA	NA	NA	NA	NA
PHF1	6	33381203	1	9.86526e-16	1	ENSG00000112511.17	33378176	33384230	NA	NA	NA
cg22740603	6	33397959	3.21916e-14	1	1	NA	NA	NA	NA	NA	NA
IP6K3	6	33702103	1	3.2569e-10	1	ENSG00000161896.11	33689444	33714762	NA	NA	NA
cg06834437	7	20386282	2.90099e-07	1	1	NA	NA	NA	NA	NA	NA
cg12480038	7	37373133	6.48508e-09	1	1	NA	NA	NA	NA	NA	NA
cg01195907	7	37384666	1.14361e-11	1	1	NA	NA	NA	NA	NA	NA
cg10997193	7	37486189	2.75826e-08	1	1	NA	NA	NA	NA	NA	NA
intron_7_128403754_128409756	7	128046809	1	1	1.80319e-11	NA	NA	NA	chr7:128403754-128409756	128043808	128049810
cg02611085	7	128550410	1.51097e-07	1	1	NA	NA	NA	NA	NA	NA
cg19654667	7	128562596	6.12313e-19	1	1	NA	NA	NA	NA	NA	NA
cg01169732	7	128563376	4.99616e-19	1	1	NA	NA	NA	NA	NA	NA
cg12816198	7	128577593	2.67232e-13	1	1	NA	NA	NA	NA	NA	NA
cg14349538	7	128577651	1.74164e-32	1	1	NA	NA	NA	NA	NA	NA
cg06630958	7	128577819	7.62346e-34	1	1	NA	NA	NA	NA	NA	NA
cg13914531	7	128579876	2.38119e-24	1	1	NA	NA	NA	NA	NA	NA
cg04864179	7	128579964	2.57335e-38	1	1	NA	NA	NA	NA	NA	NA
intron_7_128938049_128942071	7	128580114	1	1	3.59104e-07	NA	NA	NA	chr7:128938049-128942071	128578103	128582125
IRF5	7	128583877	1	6.05078e-25	1	ENSG00000128604.19	128577666	128590089	NA	NA	NA
cg16287740	7	128595046	6.48359e-13	1	1	NA	NA	NA	NA	NA	NA
cg03805437	7	128716317	1.73748e-20	1	1	NA	NA	NA	NA	NA	NA
cg07412470	7	128735362	2.70649e-20	1	1	NA	NA	NA	NA	NA	NA
cg06213231	7	138728812	1.84378e-07	1	1	NA	NA	NA	NA	NA	NA
cg23834013	7	138729073	1.58561e-07	1	1	NA	NA	NA	NA	NA	NA
cg04327247	9	100564659	9.58784e-08	1	1	NA	NA	NA	NA	NA	NA
cg09506707	9	100797526	3.1148e-08	1	1	NA	NA	NA	NA	NA	NA
cg09971292	10	30825587	1.60025e-08	1	1	NA	NA	NA	NA	NA	NA
cg16187659	11	308167	2.4442e-07	1	1	NA	NA	NA	NA	NA	NA
intron_11_308889_309013	11	308951	1	1	8.57413e-07	NA	NA	NA	chr11:308889-309013	308889	309013
cg14885742	11	320956	1.84605e-07	1	1	NA	NA	NA	NA	NA	NA
cg09133032	11	640094	1.53446e-07	1	1	NA	NA	NA	NA	NA	NA
cg02762115	11	640446	8.54896e-08	1	1	NA	NA	NA	NA	NA	NA
cg15202213	11	641042	1.20907e-07	1	1	NA	NA	NA	NA	NA	NA
intron_11_844186_847201	11	845693	1	1	5.89904e-06	NA	NA	NA	chr11:844186-847201	844186	847201
NAP1L4	11	2989637	1	5.44016e-06	1	ENSG00000205531.12	2965667	3013607	NA	NA	NA
cg18432447	11	63613159	3.52619e-10	1	1	NA	NA	NA	NA	NA	NA
cg23796481	11	64053134	1.68685e-10	1	1	NA	NA	NA	NA	NA	NA
intron_11_64287014_64288065	11	64055011	1	1	1.52207e-08	NA	NA	NA	chr11:64287014-64288065	64054486	64055537
intron_11_64327536_64329168	11	64095824	1	1	1.46826e-09	NA	NA	NA	chr11:64327536-64329168	64095008	64096640
intron_11_64339402_64339900	11	64107123	1	1	7.05668e-08	NA	NA	NA	chr11:64339402-64339900	64106874	64107372
cg20975835	11	64107374	8.1478e-09	1	1	NA	NA	NA	NA	NA	NA
intron_11_64340326_64340607	11	64107938	1	1	6.41083e-10	NA	NA	NA	chr11:64340326-64340607	64107798	64108079
cg26707686	11	64115133	8.99616e-10	1	1	NA	NA	NA	NA	NA	NA
CCDC88B	11	64116350	1	1.32714e-08	1	ENSG00000168071.21	64107695	64125006	NA	NA	NA
cg20930290	11	64138764	4.04964e-08	1	1	NA	NA	NA	NA	NA	NA
cg27022558	11	64141041	1.17828e-07	1	1	NA	NA	NA	NA	NA	NA
TMPRSS13	11	117785766	1	5.89962e-06	1	ENSG00000137747.15	117771358	117800174	NA	NA	NA
intron_11_118203665_118210487	11	118077791	1	1	3.03997e-11	NA	NA	NA	chr11:118203665-118210487	118074380	118081202
cg04613440	11	118489161	6.87148e-12	1	1	NA	NA	NA	NA	NA	NA
cg10643017	11	118507444	9.53562e-13	1	1	NA	NA	NA	NA	NA	NA
cg04315692	11	118530575	4.07285e-13	1	1	NA	NA	NA	NA	NA	NA
cg18045108	11	118530628	3.30535e-13	1	1	NA	NA	NA	NA	NA	NA
cg26062581	11	118585993	2.0447e-14	1	1	NA	NA	NA	NA	NA	NA
cg19308663	11	118741387	1.25319e-33	1	1	NA	NA	NA	NA	NA	NA
cg00804785	11	118743051	1.92258e-34	1	1	NA	NA	NA	NA	NA	NA
cg05692055	11	118743365	8.5653e-18	1	1	NA	NA	NA	NA	NA	NA
cg00663900	11	118746848	3.67948e-15	1	1	NA	NA	NA	NA	NA	NA
cg12678834	11	118753662	3.89632e-28	1	1	NA	NA	NA	NA	NA	NA
cg16235962	11	118754507	2.23608e-14	1	1	NA	NA	NA	NA	NA	NA
cg09236831	11	118763745	9.0848e-14	1	1	NA	NA	NA	NA	NA	NA
cg18728264	11	118766491	4.83028e-08	1	1	NA	NA	NA	NA	NA	NA
intron_12_6330711_6330853	12	6439948	1	1	1.18889e-16	NA	NA	NA	chr12:6330711-6330853	6439877	6440019
intron_12_6330711_6333069	12	6441056	1	1	1.18889e-16	NA	NA	NA	chr12:6330711-6333069	6439877	6442235
intron_12_6330926_6333069	12	6441163	1	1	1.36501e-15	NA	NA	NA	chr12:6330926-6333069	6440092	6442235
cg14660076	12	6442635	2.41968e-15	1	1	NA	NA	NA	NA	NA	NA
cg18032191	12	6443522	1.18889e-16	1	1	NA	NA	NA	NA	NA	NA
intron_12_6334244_6334809	12	6443692	1	1	1.43535e-15	NA	NA	NA	chr12:6334244-6334809	6443410	6443975
cg08894980	12	111768251	8.13235e-09	1	1	NA	NA	NA	NA	NA	NA
cg24530795	12	111807189	1.7766e-07	1	1	NA	NA	NA	NA	NA	NA
cg10833066	12	111807467	1.39504e-07	1	1	NA	NA	NA	NA	NA	NA
cg11714320	12	111845176	7.20463e-11	1	1	NA	NA	NA	NA	NA	NA
cg26359133	12	111847419	8.73143e-13	1	1	NA	NA	NA	NA	NA	NA
cg10509046	12	111847762	4.6651e-13	1	1	NA	NA	NA	NA	NA	NA
cg23382033	12	111872287	1.07417e-08	1	1	NA	NA	NA	NA	NA	NA
cg08577424	12	112123256	2.31013e-09	1	1	NA	NA	NA	NA	NA	NA
cg12575096	12	112143593	6.71776e-11	1	1	NA	NA	NA	NA	NA	NA
cg09676954	12	112190458	6.01725e-10	1	1	NA	NA	NA	NA	NA	NA
cg12421481	12	112191077	7.70686e-11	1	1	NA	NA	NA	NA	NA	NA
cg13422253	12	112191080	7.55412e-11	1	1	NA	NA	NA	NA	NA	NA
cg05505660	12	112191366	2.35309e-10	1	1	NA	NA	NA	NA	NA	NA
cg15247468	12	112197992	8.04902e-10	1	1	NA	NA	NA	NA	NA	NA
cg22744280	12	112200054	2.66161e-08	1	1	NA	NA	NA	NA	NA	NA
cg17969951	12	112215328	1.22851e-08	1	1	NA	NA	NA	NA	NA	NA
cg21266701	12	112222770	1.2809e-10	1	1	NA	NA	NA	NA	NA	NA
ALDH2	12	112226236	1	1.68253e-06	1	ENSG00000111275.12	112204691	112247782	NA	NA	NA
cg27385260	12	112276471	1.51611e-09	1	1	NA	NA	NA	NA	NA	NA
intron_12_111840003_111840333	12	112277972	1	1	2.54888e-12	NA	NA	NA	chr12:111840003-111840333	112277807	112278137
intron_12_111840477_111841327	12	112278706	1	1	1.23603e-12	NA	NA	NA	chr12:111840477-111841327	112278281	112279131
MAPKAPK5-AS1	12	112279138	1	7.72112e-11	1	ENSG00000234608.7	112277571	112280706	NA	NA	NA
cg26668508	12	112363143	2.19422e-07	1	1	NA	NA	NA	NA	NA	NA
cg07221444	12	112391431	8.81194e-12	1	1	NA	NA	NA	NA	NA	NA
cg11977361	12	112414394	7.27869e-09	1	1	NA	NA	NA	NA	NA	NA
cg03324638	12	112443782	4.12024e-08	1	1	NA	NA	NA	NA	NA	NA
cg14475868	12	112443833	2.55478e-08	1	1	NA	NA	NA	NA	NA	NA
cg15605861	12	112608009	5.44492e-13	1	1	NA	NA	NA	NA	NA	NA
cg07574908	12	112765649	2.15126e-07	1	1	NA	NA	NA	NA	NA	NA
cg00061217	12	113022183	1.37703e-10	1	1	NA	NA	NA	NA	NA	NA
cg07278480	13	42991667	2.69468e-12	1	1	NA	NA	NA	NA	NA	NA
cg21884769	13	43052221	1.01573e-09	1	1	NA	NA	NA	NA	NA	NA
cg12303649	13	51106368	1.14491e-07	1	1	NA	NA	NA	NA	NA	NA
cg18825221	14	68749962	7.67053e-17	1	1	NA	NA	NA	NA	NA	NA
cg11514965	14	68750324	5.38996e-09	1	1	NA	NA	NA	NA	NA	NA
cg25590724	14	68799979	1.73895e-10	1	1	NA	NA	NA	NA	NA	NA
cg02276817	14	75475893	1.89364e-08	1	1	NA	NA	NA	NA	NA	NA
cg13225565	14	93106414	1.21982e-10	1	1	NA	NA	NA	NA	NA	NA
cg00903825	14	93170970	1.45544e-07	1	1	NA	NA	NA	NA	NA	NA
cg18733798	14	103469879	1.1028e-08	1	1	NA	NA	NA	NA	NA	NA
cg10422233	14	103565915	3.05058e-35	1	1	NA	NA	NA	NA	NA	NA
cg10973146	14	103568471	9.09052e-10	1	1	NA	NA	NA	NA	NA	NA
cg19550904	14	103569127	5.21416e-23	1	1	NA	NA	NA	NA	NA	NA
cg05785149	14	103569878	2.67947e-38	1	1	NA	NA	NA	NA	NA	NA
cg10409043	14	103570024	1.29635e-22	1	1	NA	NA	NA	NA	NA	NA
cg00224755	14	103570663	2.24476e-31	1	1	NA	NA	NA	NA	NA	NA
cg09959585	14	103570855	1.78462e-10	1	1	NA	NA	NA	NA	NA	NA
cg25765714	16	10987185	1.86503e-09	1	1	NA	NA	NA	NA	NA	NA
cg10692821	16	10992506	4.26077e-12	1	1	NA	NA	NA	NA	NA	NA
cg19282586	16	11048193	1.57873e-14	1	1	NA	NA	NA	NA	NA	NA
cg19871598	16	11091859	2.77709e-11	1	1	NA	NA	NA	NA	NA	NA
cg16348076	16	11104904	5.41477e-09	1	1	NA	NA	NA	NA	NA	NA
cg07779051	16	11114790	3.93936e-11	1	1	NA	NA	NA	NA	NA	NA
cg03683866	16	11118492	3.42069e-16	1	1	NA	NA	NA	NA	NA	NA
cg00121339	16	11127037	4.39192e-20	1	1	NA	NA	NA	NA	NA	NA
cg04835087	16	11174011	3.6991e-21	1	1	NA	NA	NA	NA	NA	NA
cg04616529	16	11181986	2.05927e-20	1	1	NA	NA	NA	NA	NA	NA
cg12839362	16	11193843	5.87292e-09	1	1	NA	NA	NA	NA	NA	NA
RP11-396B14.2	16	11304203	1	1.98732e-14	1	ENSG00000263033.2	11290034	11318373	NA	NA	NA
cg02853455	16	11386434	1.80868e-07	1	1	NA	NA	NA	NA	NA	NA
cg25779436	16	11386479	1.81198e-15	1	1	NA	NA	NA	NA	NA	NA
cg16150555	16	11427528	1.90629e-17	1	1	NA	NA	NA	NA	NA	NA
cg17171506	16	11434992	1.88832e-08	1	1	NA	NA	NA	NA	NA	NA
cg23777249	16	11443366	6.63819e-11	1	1	NA	NA	NA	NA	NA	NA
cg03202617	16	11443639	5.16191e-12	1	1	NA	NA	NA	NA	NA	NA
cg16416659	16	11444071	3.30842e-17	1	1	NA	NA	NA	NA	NA	NA
cg12533642	16	11445004	9.79769e-11	1	1	NA	NA	NA	NA	NA	NA
cg14272951	16	11457531	3.06998e-10	1	1	NA	NA	NA	NA	NA	NA
intron_16_11383783_11384216	16	11477856	1	1	1.493e-08	NA	NA	NA	chr16:11383783-11384216	11477640	11478073
cg16334458	16	11478790	2.51824e-07	1	1	NA	NA	NA	NA	NA	NA
intron_16_11401406_11402037	16	11495577	1	1	3.75887e-07	NA	NA	NA	chr16:11401406-11402037	11495262	11495893
TXNDC11	16	11804835	1	5.14395e-10	1	ENSG00000153066.12	11772936	11836734	NA	NA	NA
cg04094640	16	27237122	2.66066e-08	1	1	NA	NA	NA	NA	NA	NA
cg15035117	16	27410868	2.57861e-09	1	1	NA	NA	NA	NA	NA	NA
cg20732539	16	27416077	1.11473e-09	1	1	NA	NA	NA	NA	NA	NA
cg25011477	16	27651109	1.41962e-09	1	1	NA	NA	NA	NA	NA	NA
cg19243632	16	67679089	2.17119e-11	1	1	NA	NA	NA	NA	NA	NA
cg15169719	16	67855069	5.68805e-09	1	1	NA	NA	NA	NA	NA	NA
cg24382141	16	67944348	2.02451e-09	1	1	NA	NA	NA	NA	NA	NA
CTRL	16	67963930	1	6.31167e-10	1	ENSG00000141086.17	67961543	67966317	NA	NA	NA
LCAT	16	67975843	1	5.02132e-11	1	ENSG00000213398.7	67973653	67978034	NA	NA	NA
SLC12A4	16	67990440	1	8.73281e-11	1	ENSG00000124067.16	67977377	68003504	NA	NA	NA
cg04539111	16	67997858	3.18787e-10	1	1	NA	NA	NA	NA	NA	NA
cg27539214	16	67997921	2.89392e-10	1	1	NA	NA	NA	NA	NA	NA
cg09117114	16	67998030	1.28508e-08	1	1	NA	NA	NA	NA	NA	NA
cg10709645	16	67998039	5.03063e-10	1	1	NA	NA	NA	NA	NA	NA
cg26416227	16	67998086	5.8287e-09	1	1	NA	NA	NA	NA	NA	NA
cg10544611	16	67998164	2.13113e-11	1	1	NA	NA	NA	NA	NA	NA
cg08039193	16	68001157	4.27637e-09	1	1	NA	NA	NA	NA	NA	NA
cg05261851	16	68001206	2.19063e-09	1	1	NA	NA	NA	NA	NA	NA
cg08958168	16	68001415	1.59336e-11	1	1	NA	NA	NA	NA	NA	NA
DPEP3	16	68012149	1	2.55874e-11	1	ENSG00000141096.4	68009566	68014732	NA	NA	NA
cg16170874	16	68014428	4.28453e-08	1	1	NA	NA	NA	NA	NA	NA
cg13559553	16	68014637	5.34722e-11	1	1	NA	NA	NA	NA	NA	NA
cg11999562	16	68014680	4.31476e-10	1	1	NA	NA	NA	NA	NA	NA
cg16880215	16	68014699	3.28355e-10	1	1	NA	NA	NA	NA	NA	NA
cg01503931	16	68017813	3.95857e-10	1	1	NA	NA	NA	NA	NA	NA
intron_16_67993257_67999396	16	68030229	1	1	1.84863e-09	NA	NA	NA	chr16:67993257-67999396	68027160	68033299
cg00410753	16	68033859	2.34466e-11	1	1	NA	NA	NA	NA	NA	NA
cg13241015	16	68057911	6.09307e-11	1	1	NA	NA	NA	NA	NA	NA
cg10548963	16	68099036	2.26429e-07	1	1	NA	NA	NA	NA	NA	NA
cg02184558	16	68104456	1.40236e-09	1	1	NA	NA	NA	NA	NA	NA
cg21463095	16	68105354	2.32818e-10	1	1	NA	NA	NA	NA	NA	NA
cg06575692	16	68112968	9.05174e-09	1	1	NA	NA	NA	NA	NA	NA
cg23301164	16	68118240	1.21113e-09	1	1	NA	NA	NA	NA	NA	NA
cg02570644	16	68123248	2.84937e-08	1	1	NA	NA	NA	NA	NA	NA
cg27607843	16	68125182	6.62474e-09	1	1	NA	NA	NA	NA	NA	NA
cg20843513	16	68150571	1.31079e-07	1	1	NA	NA	NA	NA	NA	NA
cg04454285	16	86016317	7.10669e-10	1	1	NA	NA	NA	NA	NA	NA
cg10520672	16	86018680	4.14902e-15	1	1	NA	NA	NA	NA	NA	NA
cg09338148	16	87359116	2.09018e-22	1	1	NA	NA	NA	NA	NA	NA
cg03100191	17	36583975	2.99556e-09	1	1	NA	NA	NA	NA	NA	NA
cg11637712	17	36665844	1.37121e-07	1	1	NA	NA	NA	NA	NA	NA
intron_17_38890504_38891510	17	37047260	1	1	6.60136e-32	NA	NA	NA	chr17:38890504-38891510	37046757	37047763
intron_17_38890504_38898412	17	37050711	1	1	6.60136e-32	NA	NA	NA	chr17:38890504-38898412	37046757	37054665
cg03672054	17	37532859	2.00975e-09	1	1	NA	NA	NA	NA	NA	NA
cg07936489	17	37558343	4.04819e-11	1	1	NA	NA	NA	NA	NA	NA
cg11632150	17	37611403	7.09807e-13	1	1	NA	NA	NA	NA	NA	NA
cg22693162	17	37640623	4.46794e-09	1	1	NA	NA	NA	NA	NA	NA
cg19439043	17	37719913	7.10375e-23	1	1	NA	NA	NA	NA	NA	NA
cg03321784	17	37729644	1.10481e-08	1	1	NA	NA	NA	NA	NA	NA
cg03104421	17	37791687	6.79973e-16	1	1	NA	NA	NA	NA	NA	NA
cg00129232	17	37814104	7.70069e-13	1	1	NA	NA	NA	NA	NA	NA
intron_17_39657839_39657973	17	37814159	1	1	2.8633e-14	NA	NA	NA	chr17:39657839-39657973	37814092	37814226
intron_17_39657852_39657973	17	37814165	1	1	1.1491e-12	NA	NA	NA	chr17:39657852-39657973	37814105	37814226
intron_17_39659553_39659800	17	37815929	1	1	9.89818e-13	NA	NA	NA	chr17:39659553-39659800	37815806	37816053
cg23550016	17	37821447	5.35565e-15	1	1	NA	NA	NA	NA	NA	NA
cg08345719	17	37821661	6.33282e-12	1	1	NA	NA	NA	NA	NA	NA
cg18296707	17	37824517	6.29945e-09	1	1	NA	NA	NA	NA	NA	NA
PNMT	17	37825481	1	1.90462e-12	1	ENSG00000141744.3	37824234	37826728	NA	NA	NA
cg02944084	17	37827057	4.19075e-16	1	1	NA	NA	NA	NA	NA	NA
cg19758448	17	37828296	1.25421e-15	1	1	NA	NA	NA	NA	NA	NA
intron_17_39674679_39676614	17	37831899	1	1	3.05552e-16	NA	NA	NA	chr17:39674679-39676614	37830932	37832867
cg11817230	17	37832244	4.01365e-15	1	1	NA	NA	NA	NA	NA	NA
cg03815147	17	37833890	2.06637e-09	1	1	NA	NA	NA	NA	NA	NA
intron_17_39676755_39684597	17	37836929	1	1	1.37562e-14	NA	NA	NA	chr17:39676755-39684597	37833008	37840850
cg05616858	17	37843591	1.14708e-14	1	1	NA	NA	NA	NA	NA	NA
cg12413918	17	37855819	3.70431e-24	1	1	NA	NA	NA	NA	NA	NA
cg16557858	17	37879740	2.77987e-15	1	1	NA	NA	NA	NA	NA	NA
cg14263391	17	37894014	7.38191e-14	1	1	NA	NA	NA	NA	NA	NA
cg08284496	17	37894027	3.87215e-09	1	1	NA	NA	NA	NA	NA	NA
cg24967701	17	37894165	3.98145e-23	1	1	NA	NA	NA	NA	NA	NA
cg17740645	17	37894413	4.17573e-13	1	1	NA	NA	NA	NA	NA	NA
cg16740415	17	37896050	1.75275e-12	1	1	NA	NA	NA	NA	NA	NA
cg25038082	17	37896074	5.60793e-13	1	1	NA	NA	NA	NA	NA	NA
cg10384044	17	37896165	1.82244e-12	1	1	NA	NA	NA	NA	NA	NA
cg14575854	17	37896175	2.61327e-15	1	1	NA	NA	NA	NA	NA	NA
cg16045390	17	37896620	1.16062e-11	1	1	NA	NA	NA	NA	NA	NA
cg10516146	17	37897246	6.11372e-08	1	1	NA	NA	NA	NA	NA	NA
cg02456062	17	37912327	2.56499e-12	1	1	NA	NA	NA	NA	NA	NA
cg19468946	17	37922297	6.09755e-24	1	1	NA	NA	NA	NA	NA	NA
IKZF3	17	37970819	1	9.622e-33	1	ENSG00000161405.16	37921198	38020441	NA	NA	NA
cg07607752	17	38024353	1.21249e-31	1	1	NA	NA	NA	NA	NA	NA
cg09639931	17	38024394	5.29623e-22	1	1	NA	NA	NA	NA	NA	NA
cg05057505	17	38029309	3.34377e-33	1	1	NA	NA	NA	NA	NA	NA
cg25752955	17	38059863	1.27831e-29	1	1	NA	NA	NA	NA	NA	NA
intron_17_39906987_39908176	17	38063834	1	1	5.75336e-32	NA	NA	NA	chr17:39906987-39908176	38063240	38064429
intron_17_39906987_39908958	17	38064225	1	1	5.28354e-31	NA	NA	NA	chr17:39906987-39908958	38063240	38065211
intron_17_39906271_39909756	17	38064266	1	1	1.06549e-15	NA	NA	NA	chr17:39906271-39909756	38062524	38066009
intron_17_39906987_39909756	17	38064624	1	1	6.78522e-14	NA	NA	NA	chr17:39906987-39909756	38063240	38066009
intron_17_39908214_39908958	17	38064839	1	1	1.5482e-29	NA	NA	NA	chr17:39908214-39908958	38064467	38065211
cg27435903	17	38065264	4.64977e-32	1	1	NA	NA	NA	NA	NA	NA
GSDMB	17	38068477	1	1.78801e-33	1	ENSG00000073605.18	38060848	38076107	NA	NA	NA
cg14348996	17	38070021	3.29862e-26	1	1	NA	NA	NA	NA	NA	NA
cg10057218	17	38074149	2.03239e-30	1	1	NA	NA	NA	NA	NA	NA
cg12749226	17	38077703	1.16929e-22	1	1	NA	NA	NA	NA	NA	NA
cg12655416	17	38077870	2.47945e-26	1	1	NA	NA	NA	NA	NA	NA
cg22144450	17	38080378	7.03258e-23	1	1	NA	NA	NA	NA	NA	NA
ORMDL3	17	38080574	1	7.7706e-32	1	ENSG00000172057.9	38077294	38083854	NA	NA	NA
cg18711369	17	38081186	3.07815e-30	1	1	NA	NA	NA	NA	NA	NA
cg10909506	17	38081995	2.2504e-26	1	1	NA	NA	NA	NA	NA	NA
cg23202472	17	38083134	2.97952e-25	1	1	NA	NA	NA	NA	NA	NA
cg04409495	17	38083144	1.02246e-26	1	1	NA	NA	NA	NA	NA	NA
cg11482458	17	38102444	1.604e-09	1	1	NA	NA	NA	NA	NA	NA
cg17391262	17	38103386	1.72844e-12	1	1	NA	NA	NA	NA	NA	NA
cg25805306	17	38107529	1.77803e-16	1	1	NA	NA	NA	NA	NA	NA
cg02965290	17	38108850	5.72009e-09	1	1	NA	NA	NA	NA	NA	NA
cg24910161	17	38119198	1.4994e-17	1	1	NA	NA	NA	NA	NA	NA
cg26162295	17	38119207	1.16542e-20	1	1	NA	NA	NA	NA	NA	NA
cg21230266	17	38129884	3.55466e-09	1	1	NA	NA	NA	NA	NA	NA
cg18632152	17	38130836	3.56921e-09	1	1	NA	NA	NA	NA	NA	NA
cg15838464	17	38149252	2.40797e-07	1	1	NA	NA	NA	NA	NA	NA
cg23207054	17	38171530	3.21802e-10	1	1	NA	NA	NA	NA	NA	NA
cg15158608	17	38171617	2.3658e-07	1	1	NA	NA	NA	NA	NA	NA
cg21432842	17	38171697	3.95862e-09	1	1	NA	NA	NA	NA	NA	NA
cg07723258	17	38176064	1.24213e-10	1	1	NA	NA	NA	NA	NA	NA
intron_17_40019933_40020273	17	38176356	1	1	5.64105e-07	NA	NA	NA	chr17:40019933-40020273	38176186	38176526
MED24	17	38196409	1	7.63921e-06	1	ENSG00000008838.19	38175350	38217468	NA	NA	NA
cg11502135	17	38217443	1.38903e-07	1	1	NA	NA	NA	NA	NA	NA
CASC3	17	38312503	1	1.53588e-07	1	ENSG00000108349.16	38296571	38328436	NA	NA	NA
RAPGEFL1	17	38342585	1	4.34801e-15	1	ENSG00000108352.11	38333263	38351908	NA	NA	NA
cg09692449	17	39680217	7.10241e-16	1	1	NA	NA	NA	NA	NA	NA
intron_17_45395849_45395966	17	43473273	1	1	2.38189e-07	NA	NA	NA	chr17:45395849-45395966	43473215	43473332
cg02200722	17	43489199	4.47752e-08	1	1	NA	NA	NA	NA	NA	NA
cg05314706	17	43508250	1.48877e-08	1	1	NA	NA	NA	NA	NA	NA
cg20163478	17	43508418	7.28767e-09	1	1	NA	NA	NA	NA	NA	NA
cg08113562	17	43508428	1.20828e-08	1	1	NA	NA	NA	NA	NA	NA
intron_17_45458439_45475100	17	43544135	1	1	8.52977e-10	NA	NA	NA	chr17:45458439-45475100	43535805	43552466
intron_17_45545676_45584572	17	43642490	1	1	3.51396e-08	NA	NA	NA	chr17:45545676-45584572	43623042	43661938
cg08706170	17	43652657	6.34023e-10	1	1	NA	NA	NA	NA	NA	NA
cg12609785	17	43660871	1.53835e-08	1	1	NA	NA	NA	NA	NA	NA
cg17117718	17	43663208	4.80133e-10	1	1	NA	NA	NA	NA	NA	NA
cg05727186	17	43697356	8.68792e-09	1	1	NA	NA	NA	NA	NA	NA
cg18815117	17	43698604	8.02249e-10	1	1	NA	NA	NA	NA	NA	NA
intron_17_45630158_45636283	17	43710586	1	1	1.14262e-08	NA	NA	NA	chr17:45630158-45636283	43707524	43713649
cg18753072	17	43719194	3.22694e-10	1	1	NA	NA	NA	NA	NA	NA
cg08590638	17	43798045	6.48184e-10	1	1	NA	NA	NA	NA	NA	NA
cg16228356	17	43848958	2.57427e-10	1	1	NA	NA	NA	NA	NA	NA
cg11434527	17	43921565	2.88675e-08	1	1	NA	NA	NA	NA	NA	NA
cg15295732	17	43942128	7.89529e-08	1	1	NA	NA	NA	NA	NA	NA
cg05301556	17	43971177	1.26598e-08	1	1	NA	NA	NA	NA	NA	NA
cg21327887	17	43971928	5.46755e-08	1	1	NA	NA	NA	NA	NA	NA
cg00891649	17	43972573	7.23678e-08	1	1	NA	NA	NA	NA	NA	NA
cg18878992	17	43974344	3.83753e-10	1	1	NA	NA	NA	NA	NA	NA
cg10224600	17	43975063	9.29305e-08	1	1	NA	NA	NA	NA	NA	NA
cg04226788	17	44014390	4.35459e-09	1	1	NA	NA	NA	NA	NA	NA
cg23926235	17	44024256	5.51132e-10	1	1	NA	NA	NA	NA	NA	NA
cg05772917	17	44027251	7.89529e-08	1	1	NA	NA	NA	NA	NA	NA
cg00112026	17	44033451	3.78668e-10	1	1	NA	NA	NA	NA	NA	NA
cg01934064	17	44064242	4.75858e-10	1	1	NA	NA	NA	NA	NA	NA
cg05533539	17	44104521	3.94407e-10	1	1	NA	NA	NA	NA	NA	NA
cg09764761	17	44105544	8.73426e-10	1	1	NA	NA	NA	NA	NA	NA
intron_17_46038686_46039702	17	44116560	1	1	2.77407e-07	NA	NA	NA	chr17:46038686-46039702	44116052	44117068
cg02179849	17	44123621	3.1956e-09	1	1	NA	NA	NA	NA	NA	NA
KANSL1	17	44205007	1	4.83823e-10	1	ENSG00000120071.13	44107282	44302733	NA	NA	NA
cg01906119	17	44208035	4.43948e-10	1	1	NA	NA	NA	NA	NA	NA
intron_17_46094701_46170855	17	44210144	1	1	8.29515e-09	NA	NA	NA	chr17:46094701-46170855	44172067	44248221
cg09860564	17	44213797	2.86177e-10	1	1	NA	NA	NA	NA	NA	NA
cg19982758	17	44215904	9.36179e-09	1	1	NA	NA	NA	NA	NA	NA
cg06721910	17	44223602	3.68355e-10	1	1	NA	NA	NA	NA	NA	NA
cg07281649	17	44248599	1.99021e-10	1	1	NA	NA	NA	NA	NA	NA
cg07799891	17	44249549	1.99021e-10	1	1	NA	NA	NA	NA	NA	NA
cg19832721	17	44249866	2.91652e-10	1	1	NA	NA	NA	NA	NA	NA
cg19976404	17	44250487	2.22851e-09	1	1	NA	NA	NA	NA	NA	NA
cg13667234	17	44256396	1.99021e-10	1	1	NA	NA	NA	NA	NA	NA
cg03417975	17	44259482	1.99021e-10	1	1	NA	NA	NA	NA	NA	NA
intron_17_46172232_46192823	17	44259893	1	1	6.46892e-07	NA	NA	NA	chr17:46172232-46192823	44249598	44270189
cg17003784	17	44268391	6.34397e-09	1	1	NA	NA	NA	NA	NA	NA
cg23616531	17	44269258	2.77692e-10	1	1	NA	NA	NA	NA	NA	NA
cg24992007	17	44270238	8.5739e-10	1	1	NA	NA	NA	NA	NA	NA
cg16132033	17	44292685	2.09202e-09	1	1	NA	NA	NA	NA	NA	NA
ch.17.41650897R	17	44295120	3.8497e-08	1	1	NA	NA	NA	NA	NA	NA
cg08670715	17	44341754	1.63475e-07	1	1	NA	NA	NA	NA	NA	NA
cg17911788	17	44343683	3.87778e-10	1	1	NA	NA	NA	NA	NA	NA
cg05159804	17	44343776	2.30468e-09	1	1	NA	NA	NA	NA	NA	NA
LRRC37A	17	44392629	1	5.4361e-10	1	ENSG00000176681.14	44370099	44415160	NA	NA	NA
LRRC37A2	17	44610946	1	5.69466e-10	1	ENSG00000238083.7	44588877	44633016	NA	NA	NA
ARL17A	17	44625578	1	7.04589e-10	1	ENSG00000185829.17	44594068	44657088	NA	NA	NA
cg03923900	17	46099490	2.58064e-07	1	1	NA	NA	NA	NA	NA	NA
RAVER1	19	10435602	1	6.3441e-07	1	ENSG00000161847.13	10426888	10444316	NA	NA	NA
intron_19_10338948_10339062	19	10449681	1	1	1.28646e-07	NA	NA	NA	chr19:10338948-10339062	10449624	10449738
TYK2	19	10476280	1	1.49859e-08	1	ENSG00000105397.13	10461209	10491352	NA	NA	NA
cg04833646	19	10679720	6.82799e-16	1	1	NA	NA	NA	NA	NA	NA
IL12RB1	19	18189779	1	6.19355e-07	1	ENSG00000096996.15	18169805	18209754	NA	NA	NA
cg11992736	19	18197544	2.1899e-07	1	1	NA	NA	NA	NA	NA	NA
cg05985069	19	18204499	9.41534e-08	1	1	NA	NA	NA	NA	NA	NA
cg19882414	19	18248476	2.04022e-07	1	1	NA	NA	NA	NA	NA	NA
cg15937958	19	42947133	1.60923e-08	1	1	NA	NA	NA	NA	NA	NA
CPT1C	19	50205571	1	2.97677e-24	1	ENSG00000169169.14	50194155	50216988	NA	NA	NA
cg03913223	19	50954553	4.53815e-12	1	1	NA	NA	NA	NA	NA	NA
cg11430371	19	50961752	7.35481e-21	1	1	NA	NA	NA	NA	NA	NA
cg17071417	19	50962282	4.07561e-12	1	1	NA	NA	NA	NA	NA	NA
cg10687087	19	50962411	1.41013e-22	1	1	NA	NA	NA	NA	NA	NA
cg19680185	20	32781083	1.42748e-07	1	1	NA	NA	NA	NA	NA	NA
cg22658641	22	20860815	7.95063e-08	1	1	NA	NA	NA	NA	NA	NA
intron_22_20575232_20582611	22	20933208	1	1	5.75885e-07	NA	NA	NA	chr22:20575232-20582611	20929519	20936898
CBX6	22	39262887	1	6.25471e-13	1	ENSG00000183741.11	39257455	39268319	NA	NA	NA
cg01409598	22	39688935	1.15178e-19	1	1	NA	NA	NA	NA	NA	NA
cg12640941	22	39693537	3.16546e-19	1	1	NA	NA	NA	NA	NA	NA
cg01930446	22	39698165	3.41983e-23	1	1	NA	NA	NA	NA	NA	NA
cg27463004	22	39716675	1.68094e-19	1	1	NA	NA	NA	NA	NA	NA
cg15105517	22	39748412	1.40169e-09	1	1	NA	NA	NA	NA	NA	NA
cg17080302	22	39762832	2.72042e-08	1	1	NA	NA	NA	NA	NA	NA
cg07919145	22	39780408	9.43069e-24	1	1	NA	NA	NA	NA	NA	NA
